# Supplementary material for: A human proteomic dataset from untreated and depleted/enriched serum samples
Source: Data Brief. 2018 Jun 26;19:1765–7. doi: 10.1016/j.dib.2018.06.042 (PMC6034580; doi:10.1016/j.dib.2018.06.042)
Supplement: Supplementary file 2 — Supplementary material [file mmc2.xlsx]

## Sheet: Table S1
Table S1. Identified proteins.
Serum samples
Untreated serum 1	A2
Untreated serum 2	B2
Top 12_1	C2
Top 12_2	D2
Top 2_1	E2
Top 2_2	F2
SpinTrap_1	G2
Spintrap_2	H2
Qproteome_1	I2
Qproteome_2	J2
ProteoPrep_1	K2
ProteoPrep_2	L2
ProteoMiner_1	M2
ProteoMiner_2	N2
CibB-A_1	O2
CibB-A_2	P2
Accession	Description	ΣCoverage	Σ# Proteins	Σ# Unique Peptides	Σ# Peptides	Σ# PSMs	Score A2	Coverage A2	# Peptides A2	# PSM A2	Score B2	Coverage B2	# Peptides B2	# PSM B2	Score C2	Coverage C2	# Peptides C2	# PSM C2	Score D2	Coverage D2	# Peptides D2	# PSM D2	Score E2	Coverage E2	# Peptides E2	# PSM E2	Score F2	Coverage F2	# Peptides F2	# PSM F2	Score G2	Coverage G2	# Peptides G2	# PSM G2	Score H2	Coverage H2	# Peptides H2	# PSM H2	Score I2	Coverage I2	# Peptides I2	# PSM I2	Score J2	Coverage J2	# Peptides J2	# PSM J2	Score K2	Coverage K2	# Peptides K2
Q15029	116 kDa U5 small nuclear ribonucleoprotein component OS=Homo sapiens GN=EFTUD2 PE=1 SV=1 - [U5S1_HUMAN]	1.54	1	1	1	1					0	1.54	1	1
	Sequence	# PSMs	# Proteins	# Protein Groups	Protein Group Accessions	Modifications	MH+ [Da]	q-Value	PEP	A2	G2	M2	XCorr A2	XCorr G2	XCorr M2	B2	H2	N2	XCorr B2	XCorr H2	XCorr N2	C2	I2	O2	XCorr C2	XCorr I2	XCorr O2	D2	J2	P2	XCorr D2	XCorr J2	XCorr P2	E2	K2	XCorr E2	XCorr K2	F2	L2	XCorr F2	XCorr L2	# Missed Cleavages
	ILAQVVGDVDTSLPR	1	1	1	Q15029		1582.88	0.009	0.1903							High			1.04907																							0
P31946	14-3-3 protein beta/alpha OS=Homo sapiens GN=YWHAB PE=1 SV=3 - [1433B_HUMAN]	13.82	2	1	4	7
	Sequence	# PSMs	# Proteins	# Protein Groups	Protein Group Accessions	Modifications	MH+ [Da]	q-Value	PEP	A2	G2	M2	XCorr A2	XCorr G2	XCorr M2	B2	H2	N2	XCorr B2	XCorr H2	XCorr N2	C2	I2	O2	XCorr C2	XCorr I2	XCorr O2	D2	J2	P2	XCorr D2	XCorr J2	XCorr P2	E2	K2	XCorr E2	XCorr K2	F2	L2	XCorr F2	XCorr L2	# Missed Cleavages
	LAEQAER	2	6	5	P63104;P31946;P62258;Q04917;P61981		816.422	0.001	0.07703			High			2.06519			High			2.28165																					0
	VISSIEQK	1	3	2	P61981;P31946		903.516	0.001	0.01535			High			1.73449																											0
	NLLSVAYK	2	6	5	P63104;P31946;P62258;Q04917;P61981		907.524	0.002	0.1154			High			1.45647			High			1.85094																					0
	YLSEVASGDNK	2	1	1	P31946		1182.56	0.002	0.09648			High			1.40964			High			1.11016																					0
P62258	14-3-3 protein epsilon OS=Homo sapiens GN=YWHAE PE=1 SV=1 - [1433E_HUMAN]	14.9	1	2	4	7
	Sequence	# PSMs	# Proteins	# Protein Groups	Protein Group Accessions	Modifications	MH+ [Da]	q-Value	PEP	A2	G2	M2	XCorr A2	XCorr G2	XCorr M2	B2	H2	N2	XCorr B2	XCorr H2	XCorr N2	C2	I2	O2	XCorr C2	XCorr I2	XCorr O2	D2	J2	P2	XCorr D2	XCorr J2	XCorr P2	E2	K2	XCorr E2	XCorr K2	F2	L2	XCorr F2	XCorr L2	# Missed Cleavages
	MDDREDLVYQAK	2	1	1	P62258	N-Term(Acetyl)	1524.7	0	0.01174			High			1.35575			High			1.79619																					1
	EAAENSLVAYK	1	1	1	P62258		1194.6	0	0.0014									High			2.25551																					0
	LAEQAER	2	6	5	P63104;P31946;P62258;Q04917;P61981		816.422	0.001	0.07703			High			2.06519			High			2.28165																					0
	NLLSVAYK	2	6	5	P63104;P31946;P62258;Q04917;P61981		907.524	0.002	0.1154			High			1.45647			High			1.85094																					0
Q04917	14-3-3 protein eta OS=Homo sapiens GN=YWHAH PE=1 SV=4 - [1433F_HUMAN]	11.79	1	1	3	3
	Sequence	# PSMs	# Proteins	# Protein Groups	Protein Group Accessions	Modifications	MH+ [Da]	q-Value	PEP	A2	G2	M2	XCorr A2	XCorr G2	XCorr M2	B2	H2	N2	XCorr B2	XCorr H2	XCorr N2	C2	I2	O2	XCorr C2	XCorr I2	XCorr O2	D2	J2	P2	XCorr D2	XCorr J2	XCorr P2	E2	K2	XCorr E2	XCorr K2	F2	L2	XCorr F2	XCorr L2	# Missed Cleavages
	LAEQAER	1	6	5	P63104;P31946;P62258;Q04917;P61981		816.422	0.001	0.07703									High			2.28165																					0
	NLLSVAYK	1	6	5	P63104;P31946;P62258;Q04917;P61981		907.524	0.002	0.1154									High			1.85094																					0
	AVTELNEPLSNEDR	1	1	1	Q04917		1586.76	0.003	0.1288									High			1.45245																					0
P61981	14-3-3 protein gamma OS=Homo sapiens GN=YWHAG PE=1 SV=2 - [1433G_HUMAN]	14.98	2	1	4	4
	Sequence	# PSMs	# Proteins	# Protein Groups	Protein Group Accessions	Modifications	MH+ [Da]	q-Value	PEP	A2	G2	M2	XCorr A2	XCorr G2	XCorr M2	B2	H2	N2	XCorr B2	XCorr H2	XCorr N2	C2	I2	O2	XCorr C2	XCorr I2	XCorr O2	D2	J2	P2	XCorr D2	XCorr J2	XCorr P2	E2	K2	XCorr E2	XCorr K2	F2	L2	XCorr F2	XCorr L2	# Missed Cleavages
	NVTELNEPLSNEER	1	1	1	P61981		1643.79	0	0.002129			High			1.70996																											0
	LAEQAER	1	6	5	P63104;P31946;P62258;Q04917;P61981		816.423	0.001	0.05003			High			2.06519																											0
	VISSIEQK	1	3	2	P61981;P31946		903.516	0.001	0.01535			High			1.73449																											0
	NLLSVAYK	1	6	5	P63104;P31946;P62258;Q04917;P61981		907.525	0.004	0.1506			High			1.45647																											0
P63104	14-3-3 protein zeta/delta OS=Homo sapiens GN=YWHAZ PE=1 SV=1 - [1433Z_HUMAN]	32.24	1	6	8	12																																									0	5.71	1
	Sequence	# PSMs	# Proteins	# Protein Groups	Protein Group Accessions	Modifications	MH+ [Da]	q-Value	PEP	A2	G2	M2	XCorr A2	XCorr G2	XCorr M2	B2	H2	N2	XCorr B2	XCorr H2	XCorr N2	C2	I2	O2	XCorr C2	XCorr I2	XCorr O2	D2	J2	P2	XCorr D2	XCorr J2	XCorr P2	E2	K2	XCorr E2	XCorr K2	F2	L2	XCorr F2	XCorr L2	# Missed Cleavages
	SVTEQGAELSNEER	2	1	1	P63104		1548.71	0	2.733e-06			High			3.94187																				High		0.784861					0
	YDDMAACMK	1	1	1	P63104	C7(Carbamidomethyl)	1104.42	0	0.0007149			High			2.31693																											0
	FLIPNASQAESK	2	1	1	P63104		1304.68	0	0.005648			High			1.6914			High			1.90746																					0
	LAEQAER	2	6	5	P63104;P31946;P62258;Q04917;P61981		816.422	0.001	0.07703			High			2.06519			High			2.28165																					0
	VVSSIEQK	1	1	1	P63104		889.5	0.001	0.06677									High			1.62833																					0
	MDKNELVQK	1	1	1	P63104	N-Term(Acetyl)	1146.59	0.002	0.06988			High			1.61																											1
	NLLSVAYK	2	6	5	P63104;P31946;P62258;Q04917;P61981		907.524	0.002	0.1154			High			1.45647			High			1.85094																					0
	YLAEVAAGDDKK	1	1	1	P63104		1279.66	0.002	0.06053			High			1.32686																											1
Q9Y2I7	1-phosphatidylinositol 3-phosphate 5-kinase OS=Homo sapiens GN=PIKFYVE PE=1 SV=3 - [FYV1_HUMAN]	0.62	1	1	1	6					2.43721	0.62	1	1	2.12035	0.62	1	2	0	0.62	1	2
	Sequence	# PSMs	# Proteins	# Protein Groups	Protein Group Accessions	Modifications	MH+ [Da]	q-Value	PEP	A2	G2	M2	XCorr A2	XCorr G2	XCorr M2	B2	H2	N2	XCorr B2	XCorr H2	XCorr N2	C2	I2	O2	XCorr C2	XCorr I2	XCorr O2	D2	J2	P2	XCorr D2	XCorr J2	XCorr P2	E2	K2	XCorr E2	XCorr K2	F2	L2	XCorr F2	XCorr L2	# Missed Cleavages
	IVDVRPTLVLVEK	6	1	1	Q9Y2I7		1480.91	0.001	0.01592							High			2.43721			High			2.12035			High			1.95733								High		0.76478	0
Q9BRC7	1-phosphatidylinositol 4,5-bisphosphate phosphodiesterase delta-4 OS=Homo sapiens GN=PLCD4 PE=2 SV=1 - [PLCD4_HUMAN]	2.36	1	1	1	1																																	0	2.36	1	1
	Sequence	# PSMs	# Proteins	# Protein Groups	Protein Group Accessions	Modifications	MH+ [Da]	q-Value	PEP	A2	G2	M2	XCorr A2	XCorr G2	XCorr M2	B2	H2	N2	XCorr B2	XCorr H2	XCorr N2	C2	I2	O2	XCorr C2	XCorr I2	XCorr O2	D2	J2	P2	XCorr D2	XCorr J2	XCorr P2	E2	K2	XCorr E2	XCorr K2	F2	L2	XCorr F2	XCorr L2	# Missed Cleavages
	SNLDLMANSVEEAQIWMR	1	1	1	Q9BRC7	M6(Oxidation); M17(Oxidation)	2138.98	0.005	0.1226														High			0.831851																0
Q15008	26S proteasome non-ATPase regulatory subunit 6 OS=Homo sapiens GN=PSMD6 PE=1 SV=1 - [PSMD6_HUMAN]	3.34	1	1	1	2																																	0	3.34	1	1	0	3.34	1	1
	Sequence	# PSMs	# Proteins	# Protein Groups	Protein Group Accessions	Modifications	MH+ [Da]	q-Value	PEP	A2	G2	M2	XCorr A2	XCorr G2	XCorr M2	B2	H2	N2	XCorr B2	XCorr H2	XCorr N2	C2	I2	O2	XCorr C2	XCorr I2	XCorr O2	D2	J2	P2	XCorr D2	XCorr J2	XCorr P2	E2	K2	XCorr E2	XCorr K2	F2	L2	XCorr F2	XCorr L2	# Missed Cleavages
	VNEIVETNRPDSK	2	1	1	Q15008		1500.77	0.007	0.1567														High			1.06813			High			1.00717										0
P82930	28S ribosomal protein S34, mitochondrial OS=Homo sapiens GN=MRPS34 PE=1 SV=2 - [RT34_HUMAN]	3.21	1	1	1	2																																									0	3.21	1
	Sequence	# PSMs	# Proteins	# Protein Groups	Protein Group Accessions	Modifications	MH+ [Da]	q-Value	PEP	A2	G2	M2	XCorr A2	XCorr G2	XCorr M2	B2	H2	N2	XCorr B2	XCorr H2	XCorr N2	C2	I2	O2	XCorr C2	XCorr I2	XCorr O2	D2	J2	P2	XCorr D2	XCorr J2	XCorr P2	E2	K2	XCorr E2	XCorr K2	F2	L2	XCorr F2	XCorr L2	# Missed Cleavages
	LLQLLGR	2	1	1	P82930		812.535	0.003	0.15									High			1.41069														High		1.0006					0
Q6NVY1	3-hydroxyisobutyryl-CoA hydrolase, mitochondrial OS=Homo sapiens GN=HIBCH PE=1 SV=2 - [HIBCH_HUMAN]	2.33	1	1	1	1
	Sequence	# PSMs	# Proteins	# Protein Groups	Protein Group Accessions	Modifications	MH+ [Da]	q-Value	PEP	A2	G2	M2	XCorr A2	XCorr G2	XCorr M2	B2	H2	N2	XCorr B2	XCorr H2	XCorr N2	C2	I2	O2	XCorr C2	XCorr I2	XCorr O2	D2	J2	P2	XCorr D2	XCorr J2	XCorr P2	E2	K2	XCorr E2	XCorr K2	F2	L2	XCorr F2	XCorr L2	# Missed Cleavages
	LMSRFNAFK	1	1	1	Q6NVY1	N-Term(Acetyl); M2(Oxidation); S3(Phospho)	1251.56	0.003	0.1459			High			0.496695																											1
P08195	4F2 cell-surface antigen heavy chain OS=Homo sapiens GN=SLC3A2 PE=1 SV=3 - [4F2_HUMAN]	5.24	1	3	3	5									0	1.11	1	1																	0	3.33	2	2					0	1.9	1	1
	Sequence	# PSMs	# Proteins	# Protein Groups	Protein Group Accessions	Modifications	MH+ [Da]	q-Value	PEP	A2	G2	M2	XCorr A2	XCorr G2	XCorr M2	B2	H2	N2	XCorr B2	XCorr H2	XCorr N2	C2	I2	O2	XCorr C2	XCorr I2	XCorr O2	D2	J2	P2	XCorr D2	XCorr J2	XCorr P2	E2	K2	XCorr E2	XCorr K2	F2	L2	XCorr F2	XCorr L2	# Missed Cleavages
	GQSEDPGSLLSLFR	1	1	1	P08195		1505.76	0.001	0.01587								High			0.97985																						0
	LLTSFLPAQLLR	2	1	1	P08195		1371.84	0.002	0.04364																				High			0.829819							High		1.1717	0
	HWDQNER	2	1	1	P08195		984.428	0.006	0.1923								High			1.10962		High			0.963033																	0
Q8IUZ5	5-phosphohydroxy-L-lysine phospho-lyase OS=Homo sapiens GN=PHYKPL PE=1 SV=1 - [AT2L2_HUMAN]	4	1	1	1	1
	Sequence	# PSMs	# Proteins	# Protein Groups	Protein Group Accessions	Modifications	MH+ [Da]	q-Value	PEP	A2	G2	M2	XCorr A2	XCorr G2	XCorr M2	B2	H2	N2	XCorr B2	XCorr H2	XCorr N2	C2	I2	O2	XCorr C2	XCorr I2	XCorr O2	D2	J2	P2	XCorr D2	XCorr J2	XCorr P2	E2	K2	XCorr E2	XCorr K2	F2	L2	XCorr F2	XCorr L2	# Missed Cleavages
	DEATRTPATEEAAYLVSR	1	1	1	Q8IUZ5	N-Term(Acetyl)	2021.98	0.001	0.01666			High			1.24167																											1
P52209	6-phosphogluconate dehydrogenase, decarboxylating OS=Homo sapiens GN=PGD PE=1 SV=3 - [6PGD_HUMAN]	8.7	1	4	4	6
	Sequence	# PSMs	# Proteins	# Protein Groups	Protein Group Accessions	Modifications	MH+ [Da]	q-Value	PEP	A2	G2	M2	XCorr A2	XCorr G2	XCorr M2	B2	H2	N2	XCorr B2	XCorr H2	XCorr N2	C2	I2	O2	XCorr C2	XCorr I2	XCorr O2	D2	J2	P2	XCorr D2	XCorr J2	XCorr P2	E2	K2	XCorr E2	XCorr K2	F2	L2	XCorr F2	XCorr L2	# Missed Cleavages
	AGQAVDDFIEK	3	1	1	P52209		1192.59	0	0.0005256			High			2.47686			High			2.48861																					0
	SAVENCQDSWR	1	1	1	P52209	C6(Carbamidomethyl)	1351.57	0	0.001981			High			2.30354																											0
	YGPSLMPGGNK	1	1	1	P52209		1120.54	0.001	0.04871									High			1.38674																					0
	TIFQGIAAK	1	1	1	P52209		948.55	0.001	0.01859									High			1.32218																					0
P08253	72 kDa type IV collagenase OS=Homo sapiens GN=MMP2 PE=1 SV=2 - [MMP2_HUMAN]	18.48	1	10	10	36									9.6002	13.33	7	7	6.60244	12.42	6	6	0	4.09	2	2	2.55187	8.18	5	5	4.55002	4.09	2	2	1.98439	3.48	2	2	1.76872	6.21	3	3	1.7955	3.18	2	2	2.20888	8.03	4
	Sequence	# PSMs	# Proteins	# Protein Groups	Protein Group Accessions	Modifications	MH+ [Da]	q-Value	PEP	A2	G2	M2	XCorr A2	XCorr G2	XCorr M2	B2	H2	N2	XCorr B2	XCorr H2	XCorr N2	C2	I2	O2	XCorr C2	XCorr I2	XCorr O2	D2	J2	P2	XCorr D2	XCorr J2	XCorr P2	E2	K2	XCorr E2	XCorr K2	F2	L2	XCorr F2	XCorr L2	# Missed Cleavages
	TDKELAVQYLNTFYGCPK	6	1	1	P08253	C16(Carbamidomethyl)	2147.05	0	1.179e-07		High			2.47186								High	High		3.25088	1.43225		High			3.93589			High		1.75467			High		0.987531	1
	AFQVWSDVTPLR	4	1	1	P08253		1418.74	0	1.478e-06													High			2.55479			High	High		2.66655	1.4931						High		2.55187		0
	ESCNLFVLK	7	1	1	P08253	C3(Carbamidomethyl)	1109.57	0	0.00148		High			2.07816			High			1.98439		High	High		1.63958	1.76872		High	High		1.36827	1.7955						High		1.54738		0
	FQGTSYDSCTTEGR	7	1	1	P08253	C9(Carbamidomethyl)	1608.66	0	0.001336								High	High		1.09845	1.17057	High	High		0.945203	1.29314		High			1.16032				High		1.27608	High		1.30487		0
	YGNADGEYCK	3	1	1	P08253	C9(Carbamidomethyl)	1176.46	0	0.007373																			High			0.869862				High		1.26535	High		0.871887		0
	EYNSCTDTGR	1	1	1	P08253	C5(Carbamidomethyl)	1202.47	0	0.001377																										High		2.20888					0
	WDKNQITYR	3	1	1	P08253		1223.62	0.001	0.05844													High			2.15496									High		1.83318		High		1.53387		1
	FFGLPQTGDLDQNTIETMR	3	1	1	P08253		2183.04	0.001	0.01212													High			1.25631			High			0.896849				High		0.806935					0
	LSQDDIK	1	1	1	P08253		818.424	0.003	0.0983													High			1.54653																	0
	CGNPDVANYNFFPR	1	1	1	P08253	C1(Carbamidomethyl)	1670.75	0.003	0.07603																														High		1.35954	0
P11021	78 kDa glucose-regulated protein OS=Homo sapiens GN=HSPA5 PE=1 SV=2 - [GRP78_HUMAN]	13	1	6	7	16									2.07586	1.83	1	1	5.94094	5.81	3	3	2.10816	3.67	2	2	1.64922	1.68	1	1	1.7344	1.83	1	1	1.93576	1.68	1	1					0	2.29	1	1
	Sequence	# PSMs	# Proteins	# Protein Groups	Protein Group Accessions	Modifications	MH+ [Da]	q-Value	PEP	A2	G2	M2	XCorr A2	XCorr G2	XCorr M2	B2	H2	N2	XCorr B2	XCorr H2	XCorr N2	C2	I2	O2	XCorr C2	XCorr I2	XCorr O2	D2	J2	P2	XCorr D2	XCorr J2	XCorr P2	E2	K2	XCorr E2	XCorr K2	F2	L2	XCorr F2	XCorr L2	# Missed Cleavages
	DAGTIAGLNVMR	6	1	1	P11021		1217.63	0	0.0008853		High	High		1.7344	1.90739			High			1.9492	High			2.07586			High			2.14983			High		2.10816						0
	TWNDPSVQQDIK	2	1	1	P11021		1430.69	0	0.0002133																			High			2.00064			High		1.12814						0
	ITPSYVAFTPEGER	3	1	1	P11021		1566.78	0	0.0002048			High			1.88198			High			2.40477							High			1.79046											0
	VEIIANDQGNR	2	7	2	P11142;P11021		1228.63	0	7.864e-06								High			1.93576																		High		1.64922		0
	ELEEIVQPIISK	1	1	1	P11021		1397.79	0	8.256e-05			High			2.28492																											0
	TKPYIQVDIGGGQTK	1	1	1	P11021		1604.86	0.001	0.02852																				High			1.36628										0
	ITITNDQNR	1	1	1	P11021		1074.56	0.002	0.08763			High			2.00615																											0
Q76LX8	A disintegrin and metalloproteinase with thrombospondin motifs 13 OS=Homo sapiens GN=ADAMTS13 PE=1 SV=1 - [ATS13_HUMAN]	24.39	1	29	29	88					0	1.19	1	3	6.17806	6.17	7	7	11.4015	4.91	7	7	4.28955	2.38	3	3	2.64188	3.64	5	5	8.22979	6.45	8	8	4.59224	6.17	7	7	6.77075	3.01	4	4	1.99737	3.57	5	5	2.14081	2.94	4
	Sequence	# PSMs	# Proteins	# Protein Groups	Protein Group Accessions	Modifications	MH+ [Da]	q-Value	PEP	A2	G2	M2	XCorr A2	XCorr G2	XCorr M2	B2	H2	N2	XCorr B2	XCorr H2	XCorr N2	C2	I2	O2	XCorr C2	XCorr I2	XCorr O2	D2	J2	P2	XCorr D2	XCorr J2	XCorr P2	E2	K2	XCorr E2	XCorr K2	F2	L2	XCorr F2	XCorr L2	# Missed Cleavages
	VPVQEELCGLASKPGSR	8	1	1	Q76LX8	C8(Carbamidomethyl)	1826.94	0	0.004731		High	High		1.60972	1.22282			High			0.939516	High			2.26063			High			2.09479							High		1.01805		0
	KGSFTAGR	4	1	1	Q76LX8		823.442	0	0.0177									High			1.66504	High			2.0728			High	High		2.19444	1.99737										1
	CVEAQGSLLK	6	1	1	Q76LX8	C1(Carbamidomethyl)	1104.57	0	2.522e-06								High	High		1.52164	1.76399	High	High		1.84463	1.72813		High			1.8374								High		2.6168	0
	LFINVAPHAR	2	1	1	Q76LX8		1137.65	0	0.0009338		High			1.95439								High			1.69744																	0
	FLCMDSALR	10	1	1	Q76LX8	C3(Carbamidomethyl)	1112.52	0	0.001348		High	High		1.55268	1.06706		High	High		1.53506	1.35536	High			1.36285			High	High		1.62139	1.42929		High	High	1.54001	1.31711		High		1.33257	0
	EVCQAVPCPAR	8	1	1	Q76LX8	C3(Carbamidomethyl); C8(Carbamidomethyl)	1286.6	0	0.004988		High	High		1.73084	2.20303		High	High		1.7666	1.9765		High			1.60772		High			1.94776			High		1.65259			High		1.3685	0
	SLVELTPIAAVHGR	4	1	1	Q76LX8		1462.84	0	5.154e-07		High			3.13825			High	High		2.82564	1.27209													High		2.63697						0
	MDSQQVWDR	5	1	1	Q76LX8		1164.51	0	8.287e-06			High			2.43366			High			1.72894								High			1.41236						High	High	2.64188	1.69212	0
	TQLEFMSQQCAR	2	1	1	Q76LX8	C10(Carbamidomethyl)	1498.68	0	3.453e-05		High			1.65829																								High		0.848862		0
	YGSQLAPETFYR	4	1	1	Q76LX8		1431.69	0	0.0001474		High			1.70241			High	High		1.15697	2.51988		High			1.63529																0
	LLVPLLDGTECGVEK	3	1	1	Q76LX8	C11(Carbamidomethyl)	1642.87	0	0.0007281									High			2.19505								High			1.55577			High		1.04828					0
	EHLDMCQALSCHTDPLDQSSCSR	2	1	1	Q76LX8	C6(Carbamidomethyl); C11(Carbamidomethyl); C21(Carbamidomethyl)	2747.12	0	6.03e-06									High			2.33173																		High		2.66024	0
	AGAQQPAVALETCNPQPCPAR	1	1	1	Q76LX8	C13(Carbamidomethyl); C18(Carbamidomethyl)	2236.06	0	0.000218			High			2.28774																											0
	ACVGADLQAEMCNTQACEK	2	1	1	Q76LX8	C2(Carbamidomethyl); C12(Carbamidomethyl); C17(Carbamidomethyl)	2155.88	0	0.002493			High			2.17699			High			0.768977																					0
	LLPGPQENSVQSSACGR	2	1	1	Q76LX8	C15(Carbamidomethyl)	1799.87	0	0.0009137			High			0.758171			High			1.50268																					0
	DPSLGAQFR	1	1	1	Q76LX8		990.5	0	0.005074									High			1.76866																					0
	FDLELPDGNR	2	1	1	Q76LX8		1175.57	0	0.001747									High			1.64302																					0
	SSPGGASFYHWGAAVPHSQGDALCR	1	1	1	Q76LX8	C24(Carbamidomethyl)	2615.19	0.001	0.03188													High			1.63247																	0
	AVACTFAR	2	1	1	Q76LX8	C4(Carbamidomethyl)	895.448	0.001	0.01284																			High			1.70574							High		1.55512		0
	TNTLVVR	4	1	1	Q76LX8		802.478	0.001	0.02766			High			2.164			High			2.57095							High			1.42696				High		2.14081					0
	QLLSLLSAGR	3	1	1	Q76LX8		1057.63	0.001	0.01403								High			1.52732			High			1.79961			High			1.20065										0
	GPGQADCAVAIGRPLGEVVTLR	1	1	1	Q76LX8	C7(Carbamidomethyl)	2236.19	0.001	0.02025								High			1.11526																						0
	CGRPGGGVLLR	1	1	1	Q76LX8	C1(Carbamidomethyl)	1141.63	0.001	0.04994																										High		1.99748					0
	TFGCDGR	1	1	1	Q76LX8	C4(Carbamidomethyl)	812.336	0.002	0.0343		High			1.05224																												0
	VALTEDR	1	1	1	Q76LX8		803.425	0.002	0.06116			High			2.10907																											0
	LLDMTFSSK	1	1	1	Q76LX8		1041.53	0.003	0.1216									High			0.857424																					0
	APSPWGSIR	3	1	1	Q76LX8		970.512	0.004	0.1753			High			1.72322			High			1.48358	High			1.52304																	0
	ILYCAR	1	1	1	Q76LX8	C4(Carbamidomethyl)	795.417	0.004	0.05993																													High		1.55557		0
	KLLDMTFSSKTNTLVVR	3	1	1	Q76LX8	N-Term(Acetyl); T6(Phospho); T11(Phospho); T13(Phospho)	2234.99	0.009	0.1932							High			0.977592																							2
Q8TE56	A disintegrin and metalloproteinase with thrombospondin motifs 17 OS=Homo sapiens GN=ADAMTS17 PE=2 SV=2 - [ATS17_HUMAN]	0.91	1	1	1	1
	Sequence	# PSMs	# Proteins	# Protein Groups	Protein Group Accessions	Modifications	MH+ [Da]	q-Value	PEP	A2	G2	M2	XCorr A2	XCorr G2	XCorr M2	B2	H2	N2	XCorr B2	XCorr H2	XCorr N2	C2	I2	O2	XCorr C2	XCorr I2	XCorr O2	D2	J2	P2	XCorr D2	XCorr J2	XCorr P2	E2	K2	XCorr E2	XCorr K2	F2	L2	XCorr F2	XCorr L2	# Missed Cleavages
	TVACTNSQGK	1	1	1	Q8TE56	C4(Carbamidomethyl)	1065.5	0.004	0.0836																														High		1.2442	0
Q8IZT6	Abnormal spindle-like microcephaly-associated protein OS=Homo sapiens GN=ASPM PE=1 SV=2 - [ASPM_HUMAN]	0.6	1	1	1	1																					0	0.6	1	1
	Sequence	# PSMs	# Proteins	# Protein Groups	Protein Group Accessions	Modifications	MH+ [Da]	q-Value	PEP	A2	G2	M2	XCorr A2	XCorr G2	XCorr M2	B2	H2	N2	XCorr B2	XCorr H2	XCorr N2	C2	I2	O2	XCorr C2	XCorr I2	XCorr O2	D2	J2	P2	XCorr D2	XCorr J2	XCorr P2	E2	K2	XCorr E2	XCorr K2	F2	L2	XCorr F2	XCorr L2	# Missed Cleavages
	GPAAEEEASSPPVLSLSHFCR	1	1	1	Q8IZT6	C20(Carbamidomethyl)	2241.07	0.007	0.1436																													High		0.797902		0
P68032	Actin, alpha cardiac muscle 1 OS=Homo sapiens GN=ACTC1 PE=1 SV=1 - [ACTC_HUMAN]	29.97	4	2	11	102																																	17.6079	22.02	7	10	7.05177	19.36	6	8
	Sequence	# PSMs	# Proteins	# Protein Groups	Protein Group Accessions	Modifications	MH+ [Da]	q-Value	PEP	A2	G2	M2	XCorr A2	XCorr G2	XCorr M2	B2	H2	N2	XCorr B2	XCorr H2	XCorr N2	C2	I2	O2	XCorr C2	XCorr I2	XCorr O2	D2	J2	P2	XCorr D2	XCorr J2	XCorr P2	E2	K2	XCorr E2	XCorr K2	F2	L2	XCorr F2	XCorr L2	# Missed Cleavages
	SYELPDGQVITIGNER	33	6	2	P60709;P68032		1790.89	0	2.221e-07			High			3.89848			High			3.47969		High			3.50194			High	High		2.7754	3.00712									0
	EITALAPSTMK	22	6	2	P60709;P68032	M10(Oxidation)	1177.61	0	0.004433			High			2.64013			High			2.73959		High			2.7135																0
	HQGVMVGMGQK	15	6	2	P60709;P68032		1171.57	0	1.889e-07			High			3.69131			High			3.61992		High			2.39215			High	High		2.12118	2.79809									0
	AGFAGDDAPR	5	6	2	P60709;P68032		976.45	0	0.002334									High			2.17112		High			1.83355			High	High		2.15519	1.75543									0
	DSYVGDEAQSK	5	6	2	P60709;P68032		1198.52	0	0.0008288			High			2.73135			High			2.83591		High			1.72757				High			1.62818									0
	YPIEHGIITNWDDMEK	5	4	1	P68032		1960.91	0	0.007061			High			1.83103			High			1.48763		High			1.40005			High			1.5341										0
	DSYVGDEAQSKR	2	6	2	P60709;P68032		1354.63	0	0.000286																				High	High		0.934675	1.84134									1
	IIAPPER	6	6	2	P60709;P68032		795.473	0	0.005889			High			2.14447			High			2.09453									High			2.12588									0
	AVFPSIVGRPR	2	6	2	P60709;P68032		1198.7	0	0.006083			High			1.74369			High			2.36575																					0
	DLTDYLMK	6	6	2	P60709;P68032		998.486	0.001	0.0112			High			2.00374			High			1.93155		High			1.64073			High	High		1.56652	1.233									0
	YPIEHGIITNWDDMEKIWHHTFYNELR	1	2	1	P68032		3457.65	0.001	0.02295																					High			0.987547									1
P60709	Actin, cytoplasmic 1 OS=Homo sapiens GN=ACTB PE=1 SV=1 - [ACTB_HUMAN]	57.07	2	10	19	268	8.69201	13.87	4	5	9.98521	14.67	4	5	18.1151	34.4	8	11	19.251	32	9	11	33.065	44	13	15	23.8277	34.13	10	12	24.916	34.4	11	14	14.799	24.8	8	11	24.4658	29.87	9	12	14.394	24.27	8	10	20.4514	21.6	9
	Sequence	# PSMs	# Proteins	# Protein Groups	Protein Group Accessions	Modifications	MH+ [Da]	q-Value	PEP	A2	G2	M2	XCorr A2	XCorr G2	XCorr M2	B2	H2	N2	XCorr B2	XCorr H2	XCorr N2	C2	I2	O2	XCorr C2	XCorr I2	XCorr O2	D2	J2	P2	XCorr D2	XCorr J2	XCorr P2	E2	K2	XCorr E2	XCorr K2	F2	L2	XCorr F2	XCorr L2	# Missed Cleavages
	VAPEEHPVLLTEAPLNPK	24	2	1	P60709		1954.07	0	1.379e-07	High	High	High	2.7411	3.02363	4.76347	High		High	3.13223		5.01844	High	High	High	2.87212	2.70728	2.61547	High	High	High	3.55223	3.17307	2.8302	High	High	2.51846	3.55861	High	High	3.51971	2.17675	0
	SYELPDGQVITIGNER	59	6	2	P60709;P68032		1790.89	0	2.221e-07	High	High	High	2.33822	2.50613	3.89848	High	High	High	2.83048	2.8349	3.47969	High	High	High	2.92064	3.50194	2.67674	High	High	High	2.94996	2.7754	3.00712	High	High	3.08837	2.55483	High	High	2.91202	1.57471	0
	AGFAGDDAPR	16	6	2	P60709;P68032		976.45	0	0.001606	High	High		1.95623	2.22854		High	High	High	2.13038	2.35745	2.17112	High	High	High	2.49071	1.83355	2.30873	High	High	High	1.9914	2.15519	1.75543	High	High	2.14237	2.44241	High	High	2.33192	2.33401	0
	DLTDYLMK	12	6	2	P60709;P68032		998.487	0	0.002687	High	High	High	1.29176	1.40602	2.00374		High	High		0.86096	1.93155		High	High		1.64073	1.22521		High	High		1.56652	1.233		High		1.25702	High		1.62675		0
	EITALAPSTMK	26	6	2	P60709;P68032	M10(Oxidation)	1177.61	0	0.004433			High			2.64013	High		High	1.89212		2.73959		High			2.7135								High		2.55605		High	High	2.21498	2.27479	0
	AVFPSIVGRPR	9	6	2	P60709;P68032		1198.7	0	0.0003644		High	High		2.32722	1.74369		High	High		1.64063	2.36575	High		High	2.62667		2.45345	High			2.4845			High		2.56415		High		2.68421		0
	HQGVMVGMGQK	26	6	2	P60709;P68032		1171.57	0	1.889e-07		High	High		2.32312	3.69131			High			3.61992	High	High	High	2.48099	2.39215	2.45077	High	High	High	2.66489	2.12118	2.79809	High		2.68603		High	High	2.50814	1.43489	0
	DSYVGDEAQSKR	8	6	2	P60709;P68032		1354.62	0	0.0002913													High			2.33768			High	High	High	2.02783	0.934675	1.84134	High	High	1.94776	1.74302	High	High	1.60918	1.92915	1
	DLYANTVLSGGTTMYPGIADR	32	2	1	P60709		2215.07	0	3.746e-09		High	High		2.14618	4.99849		High	High		1.91521	5.32911	High	High		1.50157	2.18902		High			1.21838			High		2.55223		High	High	2.39875	2.56287	0
	IIAPPER	10	6	2	P60709;P68032		795.473	0	0.005889		High	High		1.89751	2.14447			High			2.09453			High			1.3802	High		High	1.76958		2.12588						High		1.85528	0
	KDLYANTVLSGGTTMYPGIADR	1	2	1	P60709		2343.17	0	5.449e-06																									High		3.87455						1
	GYSFTTTAER	13	2	1	P60709		1132.53	0	0.004545		High	High		2.44324	2.4656		High	High		2.21753	2.42587								High			1.97714		High	High	2.25108	2.14112	High	High	1.47155	1.80932	0
	DSYVGDEAQSK	11	6	2	P60709;P68032		1198.52	0	0.0008288		High	High		2.32593	2.73135		High	High		2.06803	2.83591		High	High		1.72757	1.81054			High			1.62818	High	High	2.17134	1.75466		High		1.87494	0
	LCYVALDFEQEMATAASSSSLEK	4	2	1	P60709	C2(Carbamidomethyl)	2550.17	0	9.313e-11			High			5.42458			High			5.8272																					0
	QEYDESGPSIVHR	4	2	1	P60709		1516.7	0	1.361e-05			High			3.71981																											0
	CDVDIR	7	2	1	P60709	C1(Carbamidomethyl)	777.355	0.001	0.07342		High	High		1.8937	2.23125		High	High		1.91866	2.28332		High			1.96156			High			2.192			High		2.04005					0
	CDVDIRK	2	2	1	P60709	C1(Carbamidomethyl)	905.451	0.001	0.03865									High			2.53691														High		2.07327					1
	FRCPEALFQPSFLGMESCGIHETTFNSIMK	2	2	1	P60709	C3(Carbamidomethyl); C18(Carbamidomethyl)	3534.64	0.003	0.119													High			1.9042									High		1.62615						1
	LDLAGRDLTDYLMK	2	2	1	P60709		1623.84	0.008	0.1664																			High			0.989019			High		0.987314						1
P61160	Actin-related protein 2 OS=Homo sapiens GN=ACTR2 PE=1 SV=1 - [ARP2_HUMAN]	3.3	1	1	1	1
	Sequence	# PSMs	# Proteins	# Protein Groups	Protein Group Accessions	Modifications	MH+ [Da]	q-Value	PEP	A2	G2	M2	XCorr A2	XCorr G2	XCorr M2	B2	H2	N2	XCorr B2	XCorr H2	XCorr N2	C2	I2	O2	XCorr C2	XCorr I2	XCorr O2	D2	J2	P2	XCorr D2	XCorr J2	XCorr P2	E2	K2	XCorr E2	XCorr K2	F2	L2	XCorr F2	XCorr L2	# Missed Cleavages
	LCYVGYNIEQEQK	1	1	1	P61160	C2(Carbamidomethyl)	1643.78	0.001	0.05638									High			1.71368																					0
O15144	Actin-related protein 2/3 complex subunit 2 OS=Homo sapiens GN=ARPC2 PE=1 SV=1 - [ARPC2_HUMAN]	6.33	1	2	2	4
	Sequence	# PSMs	# Proteins	# Protein Groups	Protein Group Accessions	Modifications	MH+ [Da]	q-Value	PEP	A2	G2	M2	XCorr A2	XCorr G2	XCorr M2	B2	H2	N2	XCorr B2	XCorr H2	XCorr N2	C2	I2	O2	XCorr C2	XCorr I2	XCorr O2	D2	J2	P2	XCorr D2	XCorr J2	XCorr P2	E2	K2	XCorr E2	XCorr K2	F2	L2	XCorr F2	XCorr L2	# Missed Cleavages
	DDETMYVESK	2	1	1	O15144		1216.5	0	0.003415			High			2.27318			High			1.99436																					0
	IIEETLALK	2	1	1	O15144		1029.62	0	0.00676			High			1.19234			High			1.70182																					0
P61158	Actin-related protein 3 OS=Homo sapiens GN=ACTR3 PE=1 SV=3 - [ARP3_HUMAN]	5.74	1	2	2	2
	Sequence	# PSMs	# Proteins	# Protein Groups	Protein Group Accessions	Modifications	MH+ [Da]	q-Value	PEP	A2	G2	M2	XCorr A2	XCorr G2	XCorr M2	B2	H2	N2	XCorr B2	XCorr H2	XCorr N2	C2	I2	O2	XCorr C2	XCorr I2	XCorr O2	D2	J2	P2	XCorr D2	XCorr J2	XCorr P2	E2	K2	XCorr E2	XCorr K2	F2	L2	XCorr F2	XCorr L2	# Missed Cleavages
	LPACVVDCGTGYTK	1	1	1	P61158	C4(Carbamidomethyl); C8(Carbamidomethyl)	1540.71	0	9.671e-07									High			3.25224																					0
	QYTGINAISK	1	1	1	P61158		1094.58	0.002	0.1008									High			1.2498																					0
Q9BYD9	Actin-related protein T3 OS=Homo sapiens GN=ACTRT3 PE=2 SV=1 - [ACTT3_HUMAN]	4.84	1	1	1	1													0	4.84	1	1
	Sequence	# PSMs	# Proteins	# Protein Groups	Protein Group Accessions	Modifications	MH+ [Da]	q-Value	PEP	A2	G2	M2	XCorr A2	XCorr G2	XCorr M2	B2	H2	N2	XCorr B2	XCorr H2	XCorr N2	C2	I2	O2	XCorr C2	XCorr I2	XCorr O2	D2	J2	P2	XCorr D2	XCorr J2	XCorr P2	E2	K2	XCorr E2	XCorr K2	F2	L2	XCorr F2	XCorr L2	# Missed Cleavages
	MNHCQLPVVIDNGSGMIK	1	1	1	Q9BYD9	M1(Oxidation); C4(Carbamidomethyl)	2028.97	0.004	0.0983																			High			1.30807											0
P13798	Acylamino-acid-releasing enzyme OS=Homo sapiens GN=APEH PE=1 SV=4 - [ACPH_HUMAN]	5.87	1	4	4	5
	Sequence	# PSMs	# Proteins	# Protein Groups	Protein Group Accessions	Modifications	MH+ [Da]	q-Value	PEP	A2	G2	M2	XCorr A2	XCorr G2	XCorr M2	B2	H2	N2	XCorr B2	XCorr H2	XCorr N2	C2	I2	O2	XCorr C2	XCorr I2	XCorr O2	D2	J2	P2	XCorr D2	XCorr J2	XCorr P2	E2	K2	XCorr E2	XCorr K2	F2	L2	XCorr F2	XCorr L2	# Missed Cleavages
	ALDVSASDDEIAR	2	1	1	P13798		1361.65	0	3.775e-05			High			2.93382			High			2.95342																					0
	CELLSDDSLAVSSPR	1	1	1	P13798	C1(Carbamidomethyl)	1648.78	0	0.0003657			High			1.68155																											0
	QGMEYYR	1	1	1	P13798		946.411	0.002	0.09697			High			1.35469																											0
	AESFFQTK	1	1	1	P13798		957.467	0.004	0.1587									High			1.39918																					0
Q08AH1	Acyl-coenzyme A synthetase ACSM1, mitochondrial OS=Homo sapiens GN=ACSM1 PE=1 SV=1 - [ACSM1_HUMAN]	1.56	1	1	1	1																																									0	1.56	1
	Sequence	# PSMs	# Proteins	# Protein Groups	Protein Group Accessions	Modifications	MH+ [Da]	q-Value	PEP	A2	G2	M2	XCorr A2	XCorr G2	XCorr M2	B2	H2	N2	XCorr B2	XCorr H2	XCorr N2	C2	I2	O2	XCorr C2	XCorr I2	XCorr O2	D2	J2	P2	XCorr D2	XCorr J2	XCorr P2	E2	K2	XCorr E2	XCorr K2	F2	L2	XCorr F2	XCorr L2	# Missed Cleavages
	VEFVSELPK	1	1	1	Q08AH1	N-Term(Acetyl)	1089.58	0.004	0.153																										High		1.04491					0
Q53FZ2	Acyl-coenzyme A synthetase ACSM3, mitochondrial OS=Homo sapiens GN=ACSM3 PE=1 SV=2 - [ACSM3_HUMAN]	3.07	1	1	1	4	0	3.07	1	4
	Sequence	# PSMs	# Proteins	# Protein Groups	Protein Group Accessions	Modifications	MH+ [Da]	q-Value	PEP	A2	G2	M2	XCorr A2	XCorr G2	XCorr M2	B2	H2	N2	XCorr B2	XCorr H2	XCorr N2	C2	I2	O2	XCorr C2	XCorr I2	XCorr O2	D2	J2	P2	XCorr D2	XCorr J2	XCorr P2	E2	K2	XCorr E2	XCorr K2	F2	L2	XCorr F2	XCorr L2	# Missed Cleavages
	HNEIMAIFFTSGTSGYPK	4	1	1	Q53FZ2	N-Term(Acetyl); S14(Phospho)	2121.94	0.003	0.0659	High			0.529364																													0
Q86TH1	ADAMTS-like protein 2 OS=Homo sapiens GN=ADAMTSL2 PE=1 SV=1 - [ATL2_HUMAN]	4.1	1	3	3	4													1.81644	0.95	1	1									0	1.16	1	1
	Sequence	# PSMs	# Proteins	# Protein Groups	Protein Group Accessions	Modifications	MH+ [Da]	q-Value	PEP	A2	G2	M2	XCorr A2	XCorr G2	XCorr M2	B2	H2	N2	XCorr B2	XCorr H2	XCorr N2	C2	I2	O2	XCorr C2	XCorr I2	XCorr O2	D2	J2	P2	XCorr D2	XCorr J2	XCorr P2	E2	K2	XCorr E2	XCorr K2	F2	L2	XCorr F2	XCorr L2	# Missed Cleavages
	GCDPLVKPVGR	1	1	1	Q86TH1	C2(Carbamidomethyl)	1197.64	0	0.002583		High			1.62059																												0
	CGICQGDGSSCTHVTGNYR	1	1	1	Q86TH1	C1(Carbamidomethyl); C4(Carbamidomethyl); C11(Carbamidomethyl)	2128.86	0	0.005834									High			1.0689																					0
	CYQGTDIVR	2	1	1	Q86TH1	C1(Carbamidomethyl)	1111.52	0.001	0.006227																			High			1.81644								High		1.26844	0
Q6UY14	ADAMTS-like protein 4 OS=Homo sapiens GN=ADAMTSL4 PE=1 SV=2 - [ATL4_HUMAN]	4.19	1	3	3	7																																									0	1.4	1
	Sequence	# PSMs	# Proteins	# Protein Groups	Protein Group Accessions	Modifications	MH+ [Da]	q-Value	PEP	A2	G2	M2	XCorr A2	XCorr G2	XCorr M2	B2	H2	N2	XCorr B2	XCorr H2	XCorr N2	C2	I2	O2	XCorr C2	XCorr I2	XCorr O2	D2	J2	P2	XCorr D2	XCorr J2	XCorr P2	E2	K2	XCorr E2	XCorr K2	F2	L2	XCorr F2	XCorr L2	# Missed Cleavages
	ACSQAPCPPEQPDPR	4	1	1	Q6UY14	C2(Carbamidomethyl); C7(Carbamidomethyl)	1709.74	0	0.003276			High			1.7077			High			1.81907														High		0.496667					0
	VQDGTLCQPGAPDICVAGR	2	1	1	Q6UY14	C7(Carbamidomethyl); C15(Carbamidomethyl)	2013.94	0	8.393e-05			High			2.76676																											0
	CSAECGTGIQR	1	1	1	Q6UY14	C1(Carbamidomethyl); C5(Carbamidomethyl)	1238.53	0	0.0001347			High			2.3513																											0
Q9NZK5	Adenosine deaminase 2 OS=Homo sapiens GN=ADA2 PE=1 SV=2 - [ADA2_HUMAN]	4.7	1	3	3	3
	Sequence	# PSMs	# Proteins	# Protein Groups	Protein Group Accessions	Modifications	MH+ [Da]	q-Value	PEP	A2	G2	M2	XCorr A2	XCorr G2	XCorr M2	B2	H2	N2	XCorr B2	XCorr H2	XCorr N2	C2	I2	O2	XCorr C2	XCorr I2	XCorr O2	D2	J2	P2	XCorr D2	XCorr J2	XCorr P2	E2	K2	XCorr E2	XCorr K2	F2	L2	XCorr F2	XCorr L2	# Missed Cleavages
	FIADVATK	1	1	1	Q9NZK5		864.481	0.001	0.04376			High			1.30931																											0
	EALMIPAK	1	1	1	Q9NZK5		872.493	0.002	0.08133			High			1.47167																											0
	SQVFNILR	1	1	1	Q9NZK5		976.557	0.009	0.2558			High			0.912084																											0
P23526	Adenosylhomocysteinase OS=Homo sapiens GN=AHCY PE=1 SV=4 - [SAHH_HUMAN]	2.78	1	1	1	1
	Sequence	# PSMs	# Proteins	# Protein Groups	Protein Group Accessions	Modifications	MH+ [Da]	q-Value	PEP	A2	G2	M2	XCorr A2	XCorr G2	XCorr M2	B2	H2	N2	XCorr B2	XCorr H2	XCorr N2	C2	I2	O2	XCorr C2	XCorr I2	XCorr O2	D2	J2	P2	XCorr D2	XCorr J2	XCorr P2	E2	K2	XCorr E2	XCorr K2	F2	L2	XCorr F2	XCorr L2	# Missed Cleavages
	VPAINVNDSVTK	1	1	1	P23526		1256.68	0	0.0003071									High			2.36542																					0
O95622	Adenylate cyclase type 5 OS=Homo sapiens GN=ADCY5 PE=1 SV=3 - [ADCY5_HUMAN]	0.63	1	1	1	1																																					1.65445	0.63	1	1
	Sequence	# PSMs	# Proteins	# Protein Groups	Protein Group Accessions	Modifications	MH+ [Da]	q-Value	PEP	A2	G2	M2	XCorr A2	XCorr G2	XCorr M2	B2	H2	N2	XCorr B2	XCorr H2	XCorr N2	C2	I2	O2	XCorr C2	XCorr I2	XCorr O2	D2	J2	P2	XCorr D2	XCorr J2	XCorr P2	E2	K2	XCorr E2	XCorr K2	F2	L2	XCorr F2	XCorr L2	# Missed Cleavages
	LLLSVLPR	1	1	1	O95622	S4(Phospho)	990.574	0.008	0.1896																				High			1.65445										0
P30566	Adenylosuccinate lyase OS=Homo sapiens GN=ADSL PE=1 SV=2 - [PUR8_HUMAN]	2.27	1	1	1	1
	Sequence	# PSMs	# Proteins	# Protein Groups	Protein Group Accessions	Modifications	MH+ [Da]	q-Value	PEP	A2	G2	M2	XCorr A2	XCorr G2	XCorr M2	B2	H2	N2	XCorr B2	XCorr H2	XCorr N2	C2	I2	O2	XCorr C2	XCorr I2	XCorr O2	D2	J2	P2	XCorr D2	XCorr J2	XCorr P2	E2	K2	XCorr E2	XCorr K2	F2	L2	XCorr F2	XCorr L2	# Missed Cleavages
	VLSQQAASVVK	1	1	1	P30566		1129.66	0.004	0.166			High			1.52191																											0
Q8IZF2	Adhesion G protein-coupled receptor F5 OS=Homo sapiens GN=ADGRF5 PE=1 SV=3 - [AGRF5_HUMAN]	5.65	1	6	6	11																																									1.63513	2.67	2
	Sequence	# PSMs	# Proteins	# Protein Groups	Protein Group Accessions	Modifications	MH+ [Da]	q-Value	PEP	A2	G2	M2	XCorr A2	XCorr G2	XCorr M2	B2	H2	N2	XCorr B2	XCorr H2	XCorr N2	C2	I2	O2	XCorr C2	XCorr I2	XCorr O2	D2	J2	P2	XCorr D2	XCorr J2	XCorr P2	E2	K2	XCorr E2	XCorr K2	F2	L2	XCorr F2	XCorr L2	# Missed Cleavages
	FSNVPSSPESPIGGTITYK	3	1	1	Q8IZF2		1980.99	0	0.00825									High			1.52926														High		1.63513		High		1.40143	0
	INIPGTPETDIDSSCSR	3	1	1	Q8IZF2	C15(Carbamidomethyl)	1861.86	0	6.655e-06									High			2.29999														High		1.26708		High		0.7771	0
	SPSQDEMLPTYLK	2	1	1	Q8IZF2		1508.73	0	0.0003118			High			1.88541			High			1.39586																					0
	NSYSIATK	1	1	1	Q8IZF2		883.453	0	0.01139									High			1.83674																					0
	CVGSQWEEK	1	1	1	Q8IZF2	C1(Carbamidomethyl)	1122.49	0.001	0.03038									High			1.12166																					0
	SSHPETYQQR	1	1	1	Q8IZF2		1232.57	0.009	0.2439			High			1.11458																											0
Q8IZF6	Adhesion G-protein coupled receptor G4 OS=Homo sapiens GN=ADGRG4 PE=2 SV=2 - [AGRG4_HUMAN]	0.81	1	1	1	1																																	0	0.81	1	1
	Sequence	# PSMs	# Proteins	# Protein Groups	Protein Group Accessions	Modifications	MH+ [Da]	q-Value	PEP	A2	G2	M2	XCorr A2	XCorr G2	XCorr M2	B2	H2	N2	XCorr B2	XCorr H2	XCorr N2	C2	I2	O2	XCorr C2	XCorr I2	XCorr O2	D2	J2	P2	XCorr D2	XCorr J2	XCorr P2	E2	K2	XCorr E2	XCorr K2	F2	L2	XCorr F2	XCorr L2	# Missed Cleavages
	TALTPEITLASTVAETMLSSTITGR	1	1	1	Q8IZF6	N-Term(Acetyl)	2606.37	0.006	0.1349														High			0.718197																0
Q86SQ4	Adhesion G-protein coupled receptor G6 OS=Homo sapiens GN=ADGRG6 PE=1 SV=3 - [AGRG6_HUMAN]	4.91	1	5	5	13									0	1.06	1	1	0	1.31	1	1					0	0.82	1	1					0	1.06	1	1					0	1.06	1	1	0	1.06	1
	Sequence	# PSMs	# Proteins	# Protein Groups	Protein Group Accessions	Modifications	MH+ [Da]	q-Value	PEP	A2	G2	M2	XCorr A2	XCorr G2	XCorr M2	B2	H2	N2	XCorr B2	XCorr H2	XCorr N2	C2	I2	O2	XCorr C2	XCorr I2	XCorr O2	D2	J2	P2	XCorr D2	XCorr J2	XCorr P2	E2	K2	XCorr E2	XCorr K2	F2	L2	XCorr F2	XCorr L2	# Missed Cleavages
	NYETVPCDSTISK	5	1	1	Q86SQ4	C7(Carbamidomethyl)	1513.69	0	0.001299								High	High		0.886548	1.48501	High			1.18591				High			1.59159			High		1.44591					0
	VILPQTSDAYQVSVAK	4	1	1	Q86SQ4		1718.93	0	0.0001045			High			1.11302			High			2.22385							High			0.898248								High		0.78063	0
	LLLGSNQNEIVSLK	1	1	1	Q86SQ4		1527.88	0	0.004018									High			1.42902																					0
	ISVVIQNILR	1	1	1	Q86SQ4		1154.73	0.001	0.01001																													High		1.20822		0
	FCGATAK	2	1	1	Q86SQ4	C2(Carbamidomethyl)	754.356	0.002	0.08559			High			1.27248			High			1.49178																					0
Q9HDC9	Adipocyte plasma membrane-associated protein OS=Homo sapiens GN=APMAP PE=1 SV=2 - [APMAP_HUMAN]	17.07	1	8	8	33													0	2.88	1	1	1.97284	2.64	1	1					2.01002	2.88	1	1	2.25087	2.88	1	1	4.54418	5.05	2	2	2.37995	2.88	1	1	4.02883	5.05	2
	Sequence	# PSMs	# Proteins	# Protein Groups	Protein Group Accessions	Modifications	MH+ [Da]	q-Value	PEP	A2	G2	M2	XCorr A2	XCorr G2	XCorr M2	B2	H2	N2	XCorr B2	XCorr H2	XCorr N2	C2	I2	O2	XCorr C2	XCorr I2	XCorr O2	D2	J2	P2	XCorr D2	XCorr J2	XCorr P2	E2	K2	XCorr E2	XCorr K2	F2	L2	XCorr F2	XCorr L2	# Missed Cleavages
	LLLSSETPIEGK	15	1	1	Q9HDC9		1286.72	0	3.766e-05		High	High		2.01002	3.26021		High	High		2.25087	2.89436		High			2.43047		High	High		1.49177	2.37995			High		2.31657		High		1.71858	0
	LENGEIETIAR	5	1	1	Q9HDC9		1244.65	0	6.623e-05			High			3.16215			High			3.6417													High		1.97284						0
	GLFEVNPWK	3	1	1	Q9HDC9		1089.57	0	0.0006269														High			2.1137									High		1.71226		High		2.00067	0
	LLEYDTVTR	2	1	1	Q9HDC9		1109.58	0	0.001604			High			2.68097			High			2.31136																					0
	LFSQETVMK	4	1	1	Q9HDC9	M8(Oxidation)	1098.55	0	0.00461			High			1.89449			High			1.9758																					0
	VYVSGLMK	1	1	1	Q9HDC9		896.491	0.001	0.01178			High			1.98676																											0
	FGSGPCK	2	1	1	Q9HDC9	C6(Carbamidomethyl)	752.339	0.002	0.07634			High			2.00344			High			1.8934																					0
	SPFLCR	1	1	1	Q9HDC9	C5(Carbamidomethyl)	779.388	0.004	0.1661			High			1.77803																											0
Q15848	Adiponectin OS=Homo sapiens GN=ADIPOQ PE=1 SV=1 - [ADIPO_HUMAN]	34.43	1	6	6	57	3.58477	13.93	2	3					3.70011	15.16	2	2	5.29528	21.31	4	4									0	6.15	1	1	2.35845	6.15	1	1	2.58012	15.57	2	2	2.19894	15.57	2	2	2.13677	15.57	2
	Sequence	# PSMs	# Proteins	# Protein Groups	Protein Group Accessions	Modifications	MH+ [Da]	q-Value	PEP	A2	G2	M2	XCorr A2	XCorr G2	XCorr M2	B2	H2	N2	XCorr B2	XCorr H2	XCorr N2	C2	I2	O2	XCorr C2	XCorr I2	XCorr O2	D2	J2	P2	XCorr D2	XCorr J2	XCorr P2	E2	K2	XCorr E2	XCorr K2	F2	L2	XCorr F2	XCorr L2	# Missed Cleavages
	IFYNQQNHYDGSTGK	34	1	1	Q15848		1771.81	0	5.262e-06	High		High	3.58477		4.33701			High			4.01578	High			3.70011			High			2.68504								High		2.47566	0
	SAFSVGLETYVTIPNMPIR	4	1	1	Q15848		2095.09	0	5.467e-08	High		High	1.10527		3.75058			High			5.02207							High			0.589681											0
	GDIGETGVPGAEGPR	13	1	1	Q15848		1411.68	0	1.265e-05		High	High		1.15584	3.25435		High	High		2.35845	3.78146		High	High		2.58012	1.68973	High	High	High	2.61024	2.19894	2.8219		High		2.13677		High		1.89848	0
	NGLYADNDNDSTFTGFLLYHDTN	3	1	1	Q15848		2607.13	0.001	0.008026														High			1.30652			High			1.45344			High		1.29469					0
	SAFSVGLETYVTIPNMPIRFTK	2	1	1	Q15848		2471.3	0.002	0.08204													High			1.46853			High			1.3799											1
	GDPGLIGPK	1	1	1	Q15848		853.474	0.002	0.1151									High			2.09083																					0
Q10588	ADP-ribosyl cyclase/cyclic ADP-ribose hydrolase 2 OS=Homo sapiens GN=BST1 PE=1 SV=2 - [BST1_HUMAN]	23.27	1	7	7	33									9.97834	14.78	4	4	4.73025	13.84	4	4	4.43616	8.49	2	2	3.30174	11.01	3	3	2.49977	7.86	2	2	6.03429	13.84	4	4	1.7048	16.98	4	4	4.08567	7.55	2	2	3.70822	10.38	3
	Sequence	# PSMs	# Proteins	# Protein Groups	Protein Group Accessions	Modifications	MH+ [Da]	q-Value	PEP	A2	G2	M2	XCorr A2	XCorr G2	XCorr M2	B2	H2	N2	XCorr B2	XCorr H2	XCorr N2	C2	I2	O2	XCorr C2	XCorr I2	XCorr O2	D2	J2	P2	XCorr D2	XCorr J2	XCorr P2	E2	K2	XCorr E2	XCorr K2	F2	L2	XCorr F2	XCorr L2	# Missed Cleavages
	LKDMGFQYSCINDYRPVK	2	1	1	Q10588	C10(Carbamidomethyl)	2234.08	0	0.0003371													High			3.36123			High			1.9405											1
	VADFLSWCR	6	1	1	Q10588	C8(Carbamidomethyl)	1153.55	0	0.0002825		High			2.49977			High			2.32307		High			2.76697			High			2.59684				High		1.79955		High		2.18191	0
	FMPLSDVLYGR	6	1	1	Q10588		1297.66	0	0.0004147								High			1.50849		High	High		2.06423	1.7048								High		1.72599		High	High	1.67611	2.03102	0
	GEGTSAHLR	2	1	1	Q10588		927.465	0	0.009706													High			1.78591			High			1.40215											0
	ALLSPEQR	7	1	1	Q10588		913.511	0	0.002481								High			1.68944			High			1.46169		High	High		2.13341	1.89994			High		1.90866	High	High	1.62562	1.49742	0
	DMGFQYSCINDYRPVK	9	1	1	Q10588	C8(Carbamidomethyl)	1992.9	0	0.0009197		High			1.64273			High			2.02178			High	High		1.72763	2.13796		High	High		2.18573	1.89163	High	High	2.71017	1.50429	High		1.90934		0
	SLFWENSHLLVNSFADNTR	1	1	1	Q10588		2250.09	0.002	0.02066														High			1.05192																0
P61204	ADP-ribosylation factor 3 OS=Homo sapiens GN=ARF3 PE=1 SV=2 - [ARF3_HUMAN]	14.36	2	1	2	3
	Sequence	# PSMs	# Proteins	# Protein Groups	Protein Group Accessions	Modifications	MH+ [Da]	q-Value	PEP	A2	G2	M2	XCorr A2	XCorr G2	XCorr M2	B2	H2	N2	XCorr B2	XCorr H2	XCorr N2	C2	I2	O2	XCorr C2	XCorr I2	XCorr O2	D2	J2	P2	XCorr D2	XCorr J2	XCorr P2	E2	K2	XCorr E2	XCorr K2	F2	L2	XCorr F2	XCorr L2	# Missed Cleavages
	QDLPNAMNAAEITDK	2	2	1	P61204		1630.77	0	2.761e-05			High			1.97404			High			2.99754																					0
	ILMVGLDAAGK	1	3	2	P61204;P18085		1087.62	0.001	0.01976									High			1.21171																					0
P18085	ADP-ribosylation factor 4 OS=Homo sapiens GN=ARF4 PE=1 SV=3 - [ARF4_HUMAN]	11.67	1	1	2	2
	Sequence	# PSMs	# Proteins	# Protein Groups	Protein Group Accessions	Modifications	MH+ [Da]	q-Value	PEP	A2	G2	M2	XCorr A2	XCorr G2	XCorr M2	B2	H2	N2	XCorr B2	XCorr H2	XCorr N2	C2	I2	O2	XCorr C2	XCorr I2	XCorr O2	D2	J2	P2	XCorr D2	XCorr J2	XCorr P2	E2	K2	XCorr E2	XCorr K2	F2	L2	XCorr F2	XCorr L2	# Missed Cleavages
	IQEVADELQK	1	1	1	P18085		1172.62	0.001	0.016									High			1.63664																					0
	ILMVGLDAAGK	1	3	2	P61204;P18085		1087.62	0.001	0.01976									High			1.21171																					0
Q8N4G2	ADP-ribosylation factor-like protein 14 OS=Homo sapiens GN=ARL14 PE=1 SV=2 - [ARL14_HUMAN]	8.33	1	1	1	2					0	8.33	1	1																													0	8.33	1	1
	Sequence	# PSMs	# Proteins	# Protein Groups	Protein Group Accessions	Modifications	MH+ [Da]	q-Value	PEP	A2	G2	M2	XCorr A2	XCorr G2	XCorr M2	B2	H2	N2	XCorr B2	XCorr H2	XCorr N2	C2	I2	O2	XCorr C2	XCorr I2	XCorr O2	D2	J2	P2	XCorr D2	XCorr J2	XCorr P2	E2	K2	XCorr E2	XCorr K2	F2	L2	XCorr F2	XCorr L2	# Missed Cleavages
	NLSLTVWDVGGQEKMR	2	1	1	Q8N4G2	N-Term(Acetyl)	1874.95	0.003	0.07712							High			1.34144										High			1.36123										1
P43652	Afamin OS=Homo sapiens GN=AFM PE=1 SV=1 - [AFAM_HUMAN]	77.13	1	82	82	1671	129.23	59.43	36	59	123.388	60.6	36	55	484.015	74.46	76	175	457.703	74.46	73	170	343.835	69.45	58	141	322.618	70.12	60	127	256.984	69.28	51	106	286.456	68.28	51	117	237.033	62.94	43	94	239.251	61.27	45	97	275.75	68.11	55
	Sequence	# PSMs	# Proteins	# Protein Groups	Protein Group Accessions	Modifications	MH+ [Da]	q-Value	PEP	A2	G2	M2	XCorr A2	XCorr G2	XCorr M2	B2	H2	N2	XCorr B2	XCorr H2	XCorr N2	C2	I2	O2	XCorr C2	XCorr I2	XCorr O2	D2	J2	P2	XCorr D2	XCorr J2	XCorr P2	E2	K2	XCorr E2	XCorr K2	F2	L2	XCorr F2	XCorr L2	# Missed Cleavages
	RNPFVFAPTLLTVAVHFEEVAK	82	1	1	P43652		2485.36	0	1.565e-17	High	High		4.84041	6.23619		High	High		4.32368	6.89182		High	High	High	7.64778	6.92826	5.78785	High	High	High	7.78934	6.45144	5.3679	High	High	6.59707	7.68957	High	High	7.45499	6.22299	1
	LKHELTDEELQSLFTNFANVVDK	61	1	1	P43652		2690.37	0	1.345e-13	High	High		4.40664	6.58358		High	High		4.50952	6.81029		High	High	High	6.46335	6.45045	7.00211	High	High	High	5.94568	6.08387	6.54511	High	High	6.2815	6.79264	High	High	7.32443	6.70686	1
	KSDVGFLPPFPTLDPEEK	40	1	1	P43652		2016.03	0	1.075e-08	High	High		4.03166	4.6456		High	High		3.4095	4.20949		High	High	High	4.19972	4.57302	4.52599	High	High	High	4.26783	3.94073	4.53581	High	High	4.41393	4.35491	High	High	4.42961	4.16337	1
	ELISLVEDVSSNYDGCCEGDVVQCIR	26	1	1	P43652	C16(Carbamidomethyl); C17(Carbamidomethyl); C24(Carbamidomethyl)	3016.34	0	8.018e-06	High	High		3.85596	3.29489		High	High		3.79726	2.64059		High	High	High	4.51784	3.06307	3.41553	High	High	High	4.20987	3.3544	2.6375	High	High	3.70305	1.31978	High		3.74956		0
	GQCIINSNKDDRPK	78	1	1	P43652	C3(Carbamidomethyl)	1644.81	0	2.834e-08	High	High	High	3.77569	4.15715	3.90216	High	High	High	3.92969	4.53483	4.10048	High	High	High	4.674	4.01922	4.33445	High	High	High	4.21845	4.70624	4.72355	High	High	4.22559	4.84192	High	High	4.24677	5.00215	1
	SDVGFLPPFPTLDPEEK	38	1	1	P43652		1887.94	0	5.379e-07	High	High	High	3.68935	3.68305	3.99129	High	High	High	3.30209	3.56249	4.15982	High	High	High	3.57423	3.47111	3.79711	High	High	High	3.69242	3.70588	3.56701	High	High	3.54715	3.92919	High	High	3.78282	3.36645	0
	AESPEVCFNEESPK	31	1	1	P43652	C7(Carbamidomethyl)	1622.7	0	3.046e-06	High	High	High	3.61326	3.64598	3.80186	High	High	High	3.45418	3.94234	3.6795	High	High	High	3.67522	3.8141	4.00026	High	High	High	3.61789	4.02089	3.6337	High	High	4.10057	3.97413	High	High	3.59957	3.97206	0
	IAPQLSTEELVSLGEK	95	1	1	P43652		1713.93	0	1.656e-07	High	High	High	3.56205	3.56754	3.95692	High	High	High	3.46741	4.09208	3.99341	High	High	High	4.1158	4.26634	3.42342	High	High	High	4.70902	4.638	4.04139	High	High	4.32856	3.80678	High	High	4.22664	4.02727	0
	HFQNLGK	29	1	1	P43652		843.447	0	0.0009033	High	High	High	3.33784	3.21356	2.90735	High	High		2.58649	3.22898		High	High	High	3.17525	2.84605	3.17247	High	High	High	3.08012	3.08816	2.57448	High	High	3.21379	2.92759	High	High	3.18308	2.76785	0
	TYVPPPFSQDLFTFHADMCQSQNEELQR	73	1	1	P43652	C19(Carbamidomethyl)	3385.53	0	1.912e-14	High	High		3.25142	5.38493		High	High		3.64798	4.49935		High	High	High	5.98745	4.70264	5.14208	High	High	High	5.86651	3.96086	4.43665	High	High	5.40805	6.53153	High	High	6.64334	5.31009	0
	RHPDLSIPELLR	75	1	1	P43652		1445.82	0	3.264e-06	High	High		2.77874	4.2653		High	High		2.15195	3.97105		High	High	High	4.15758	4.12644	4.06601	High	High	High	3.98533	4.1364	3.97894	High	High	4.1331	3.77528	High	High	4.25009	3.74571	1
	LPNNVLQEK	24	1	1	P43652		1054.59	0	0.000878	High	High	High	2.71384	2.64416	2.91753	High	High	High	2.0484	2.74507	1.88938	High	High	High	2.88888	2.39604	2.48905	High	High	High	2.81593	2.26693	2.59601	High	High	2.43862	2.78707	High	High	2.52137	2.84659	0
	EGKFTDSENVCQER	23	1	1	P43652	C11(Carbamidomethyl)	1698.74	0	0.0009341	High	High		2.67921	1.2467			High			1.73257		High	High	High	2.62355	2.59772	2.10701	High	High	High	3.21571	2.56639	2.74908	High	High	3.06251	3.86711	High	High	2.67156	3.56719	1
	SCCEEQNKVNCLQTR	45	1	1	P43652	C2(Carbamidomethyl); C3(Carbamidomethyl); C11(Carbamidomethyl)	1925.82	0	8.163e-07	High	High	High	2.6189	3.56794	2.82694	High	High	High	2.53585	3.12371	3.68773	High	High	High	4.66361	3.80478	2.75843	High	High	High	3.81438	2.75383	3.61311	High	High	3.20851	2.66545	High	High	3.45646	4.02873	1
	DADPDTFFAK	34	1	1	P43652		1126.5	0	0.002459	High	High	High	2.59699	2.76043	2.76164	High	High	High	2.52222	2.8285	2.84251	High	High	High	2.89699	2.8595	2.83202	High	High	High	2.75031	2.79233	2.87152	High	High	2.89607	2.41649	High	High	2.78233	2.74728	0
	RPCFESLKADK	11	1	1	P43652	C3(Carbamidomethyl)	1350.68	0	0.0009719	High			2.57315			High			2.69632			High		High	4.20562		3.06859	High		High	3.74344		3.21597	High	High	3.61128	3.72806	High		3.34983		1
	TINPAVDHCCK	31	1	1	P43652	C9(Carbamidomethyl); C10(Carbamidomethyl)	1314.59	0	4.701e-06	High	High	High	2.50453	3.11985	3.27505	High	High	High	2.91477	3.20967	2.4166	High	High	High	3.4236	2.92299	3.26697	High	High	High	2.85145	3.05809	3.31407	High	High	3.23876	3.00044	High	High	3.6801	3.22463	0
	ICAMEGLPQK	32	1	1	P43652	C2(Carbamidomethyl)	1146.57	0	0.000763	High	High	High	2.37412	2.74931	3.0244	High	High	High	2.63062	2.92064	2.73444	High	High	High	2.73338	2.53085	2.50581	High	High	High	2.60875	2.96825	2.18111	High	High	2.39954	2.73938	High	High	2.20918	2.81565	0
	FTDSENVCQER	33	1	1	P43652	C8(Carbamidomethyl)	1384.58	0	4.037e-05	High	High	High	2.25478	3.45753	3.11316	High	High	High	2.70682	3.54323	3.29034	High	High	High	3.7435	3.63535	3.73076	High	High	High	3.50179	3.38048	2.76495	High	High	3.60321	2.9333	High	High	3.43407	3.65159	0
	RPCFESLK	23	1	1	P43652	C3(Carbamidomethyl)	1036.52	0	0.002886	High	High		2.1478	2.91334			High			2.68498		High	High	High	2.88309	1.84437	2.78365	High		High	2.67907		2.89025	High		2.73633		High		2.9209		0
	ESLLNHFLYEVAR	29	1	1	P43652		1590.83	0	3.197e-07	High	High		2.12313	3.41043		High	High		2.25541	3.53303		High	High	High	3.83842	3.6276	3.93103	High	High	High	3.6718	3.7368	3.97994	High	High	3.5188	3.26706	High	High	3.67398	2.23687	0
	TLPECSKLPNNVLQEK	27	1	1	P43652	C5(Carbamidomethyl)	1869.97	0	1.499e-06	High	High		2.07054	1.89429		High	High		2.11847	2.61556		High		High	3.1158		3.46378	High		High	3.46658		3.69144	High	High	2.52861	2.98341	High	High	3.58263	3.28371	1
	FTFEYSR	31	1	1	P43652		949.441	0	0.02336	High	High	High	2.02074	2.09116	1.86887		High			2.12382		High	High	High	2.06276	2.04747	2.02934	High	High	High	2.05622	2.09832	2.03761	High	High	2.02314	2.05079	High	High	2.05519	1.98712	0
	AIPVTQYLK	28	1	1	P43652		1032.61	0	0.02308	High	High	High	2.02058	1.9791	2.02357	High	High	High	1.87649	2.00163	1.95451	High	High	High	2.09137	1.98212	1.89105	High	High	High	2.12717	2.06619	2.01616	High	High	2.07694	1.96465	High	High	2.13764	2.04018	0
	MVQQECK	22	1	1	P43652	C6(Carbamidomethyl)	922.412	0	0.00476	High	High	High	2.0066	2.04832	2.08774	High	High	High	2.12371	1.45714	2.19884	High	High	High	2.05708	1.73058	2.00288	High		High	2.11142		1.61044	High	High	2.01363	1.99248	High	High	2.18809	2.20741	0
	LCFFYNK	29	1	1	P43652	C2(Carbamidomethyl)	991.469	0	0.01028	High	High		1.9146	2.10088		High	High	High	1.8512	2.20061	1.19212	High	High	High	2.16092	2.14778	2.15796	High	High	High	2.15528	2.08995	2.18166	High	High	2.20324	2.18471	High	High	2.13568	2.09415	0
	DMVEYKDR	19	1	1	P43652		1055.48	0	0.01112	High	High		1.90602	2.11972			High	High		2.61107	2.03434	High	High	High	2.00161	2.0185	1.87597	High	High	High	2.02771	2.02391	2.18792	High	High	2.33141	2.29078	High	High	1.8159	2.07085	1
	IKECCEK	23	1	1	P43652	C4(Carbamidomethyl); C5(Carbamidomethyl)	966.44	0	0.002172	High	High	High	1.8796	1.65442	1.98473	High	High	High	1.60164	1.46043	1.79618	High	High	High	1.7289	1.5728	1.22175	High	High	High	1.67437	1.70408	1.38397	High	High	1.57821	1.64075	High	High	1.31163	1.76108	1
	FLVNLVK	28	1	1	P43652		832.529	0	0.005064	High			1.81941			High	High		1.86829	1.60714		High	High	High	1.88842	1.71015	1.60293	High	High	High	1.92534	1.77564	1.77931	High	High	1.89978	1.72828	High	High	1.71297	1.84977	0
	FTDSENVCQERDADPDTFFAK	38	1	1	P43652	C8(Carbamidomethyl)	2492.07	0	1.434e-10	High	High		1.74569	4.31639		High	High		1.23614	4.12689		High	High	High	4.40805	3.65937	3.876	High	High	High	4.43982	4.14819	4.05845	High	High	4.15066	4.03871	High	High	4.06634	3.91907	1
	QDSISSK	15	1	1	P43652		764.378	0	0.0321	High	High	High	1.6799	2.08415	2.10435	High	High		2.10962	1.94453		High	High	High	2.08364	2.1991	2.08156	High	High	High	1.95055	2.08696	2.18293	High	High	2.26903	2.10089	High	High	2.03668	2.23801	0
	CCKAESPEVCFNEESPKIGN	26	1	1	P43652	C1(Carbamidomethyl); C2(Carbamidomethyl); C10(Carbamidomethyl)	2355.01	0	8.795e-06	High	High		1.55709	4.51178		High	High		2.13759	3.88955		High	High	High	4.92386	2.96129	4.22978	High	High	High	4.96533	4.41163	4.35469	High	High	5.271	4.06788	High	High	4.79813	4.3521	2
	HELTDEELQSLFTNFANVVDK	12	1	1	P43652		2449.19	0	1.195e-11		High			2.76267		High	High		3.17654	3.41228		High	High	High	3.58465	1.7871	2.06812	High		High	3.15572		2.13842		High		3.65447	High	High	1.8062	4.72429	0
	HVCGALLK	11	1	1	P43652	C3(Carbamidomethyl)	897.497	0	4.787e-05		High			2.00504		High	High		2.3648	2.22165		High	High	High	2.48669	2.4661	2.08487	High	High		2.32136	2.70152		High	High	1.96373	2.2272		High		2.28877	0
	CQAYESNR	13	1	1	P43652	C1(Carbamidomethyl)	1027.43	0	0.0009081			High			2.05676	High	High	High	2.2111	2.46882	2.34838	High		High	2.37601		2.29753	High	High	High	2.43341	2.42237	2.43974	High	High	2.30811	2.42054	High	High	2.43816	2.32498	0
	CQAYESNRESLLNHFLYEVAR	13	1	1	P43652	C1(Carbamidomethyl)	2599.24	0	0.0003372		High			1.20324		High			1.97986			High		High	2.69378		1.99028	High	High	High	2.74278	0.92431	1.6606	High	High	2.98605	1.43274	High		3.03457		1
	VMNHICSK	23	1	1	P43652	C6(Carbamidomethyl)	988.472	0	0.0002419		High	High		2.53748	2.32642	High	High	High	1.95432	2.06177	1.92678	High	High	High	2.76557	2.26536	2.80685	High	High	High	2.66672	1.2535	2.61409	High	High	2.65599	2.14807	High	High	2.06752	2.4428	0
	ADKTYVPPPFSQDLFTFHADMCQSQNEELQR	18	1	1	P43652	C22(Carbamidomethyl)	3699.68	0	1.496e-10		High			3.8328			High			2.52016		High			7.38124			High	High	High	6.16029	2.58287	4.10901	High	High	4.42876	2.96625	High	High	5.00456	3.99437	1
	LKHELTDEELQSLFTNFANVVDKCCK	13	1	1	P43652	C24(Carbamidomethyl); C25(Carbamidomethyl)	3138.52	0	3.794e-14		High			2.22814								High		High	6.49005		1.9739	High		High	6.4989		1.65485	High		5.66253		High		2.83312		2
	NPFVFAPTLLTVAVHFEEVAKSCCEEQNKVNCLQTR	4	1	1	P43652	C23(Carbamidomethyl); C24(Carbamidomethyl); C32(Carbamidomethyl)	4236.07	0	1.955e-13													High		High	5.6177		1.22479	High		High	6.61644		1.41584									2
	RPCFESLKADKTYVPPPFSQDLFTFHADMCQSQNEELQR	7	1	1	P43652	C3(Carbamidomethyl); C30(Carbamidomethyl)	4717.2	0	3.531e-11													High			4.71191			High			5.71384											2
	CCKAESPEVCFNEESPK	25	1	1	P43652	C1(Carbamidomethyl); C2(Carbamidomethyl); C10(Carbamidomethyl)	2070.86	0	1.874e-11		High			4.85339			High			4.52883		High	High	High	4.64949	5.16941	4.39576	High	High	High	4.22465	5.46249	4.09957	High	High	4.4725	4.7275	High	High	5.0493	4.95297	1
	KSDVGFLPPFPTLDPEEKCQAYESNR	9	1	1	P43652	C19(Carbamidomethyl)	3024.44	0	3.34e-05		High			3.11672								High	High	High	4.45709	3.53784	3.81075	High	High		2.11757	3.21168		High	High	2.31458	2.40477		High		2.71432	2
	CMADKTLPECSKLPNNVLQEK	4	1	1	P43652	C1(Carbamidomethyl); C10(Carbamidomethyl)	2475.2	0	1.418e-05													High			4.37044			High			4.45468							High		1.6564		2
	FTDSENVCQERDADPDTFFAKFTFEYSR	4	1	1	P43652	C8(Carbamidomethyl)	3422.49	0	2.21e-05													High			4.33063			High			2.98427							High		2.68757		2
	VMNHICSKQDSISSK	5	1	1	P43652	C6(Carbamidomethyl)	1733.83	0	4.895e-07													High			4.28233			High			3.67377											1
	DADPDTFFAKFTFEYSR	14	1	1	P43652		2056.93	0	1.636e-06													High	High	High	4.18428	0.838873	2.22771	High	High	High	3.23495	0.797705	2.0851	High	High	2.44347	1.00101	High	High	2.71037	1.57749	1
	AESPEVCFNEESPKIGN	34	1	1	P43652	C7(Carbamidomethyl)	1906.85	0	5.664e-11		High			4.26682			High			3.95288		High	High	High	4.03492	4.10179	3.48153	High	High	High	4.36739	3.04805	4.07719	High	High	3.80983	4.24942	High	High	3.86444	4.39326	1
	SDVGFLPPFPTLDPEEKCQAYESNRESLLNHFLYEVAR	10	1	1	P43652	C18(Carbamidomethyl)	4468.16	0	2.718e-08													High		High	3.98451		3.00295	High		High	4.76531		2.01755	High		3.44689		High		5.04163		2
	LVKDMVEYKDR	4	1	1	P43652		1395.73	0	5.243e-05													High		High	3.82325		2.29474	High		High	3.77912		3.08445									2
	SDVGFLPPFPTLDPEEKCQAYESNR	12	1	1	P43652	C18(Carbamidomethyl)	2896.35	0	1.474e-07		High			2.56199			High			2.50704		High	High	High	3.39982	2.56448	2.97489	High	High		3.5996	2.64815		High	High	3.44884	2.97723	High	High	2.5839	2.216	1
	KTDRFLVNLVK	4	1	1	P43652		1332.8	0	0.001091													High		High	3.30456		3.15838	High		High	3.12713		2.82095									2
	IVQIYKDLLR	10	1	1	P43652		1260.77	0	0.0002424		High			2.36514			High			2.36426		High		High	3.30016		2.43723	High		High	3.09938		2.3615	High		2.93059		High		2.58719		1
	HFQNLGKDGLKYHYLIR	2	1	1	P43652		2102.13	0	5.593e-05													High			3.24796			High			2.98574											2
	CMADKTLPECSK	7	1	1	P43652	C1(Carbamidomethyl); C10(Carbamidomethyl)	1439.64	0	7.492e-06													High			3.21447			High		High	2.62409		0.656212	High		0.905924		High	High	0.975482	1.82083	1
	RLCFFYNKK	15	1	1	P43652	C3(Carbamidomethyl)	1275.67	0	0.002701		High			2.70543			High			3.32474		High		High	3.10735		2.65347	High		High	2.82674		2.65449	High	High	3.08842	2.50458	High	High	3.05307	2.95374	2
	TDRFLVNLVK	6	1	1	P43652		1204.7	0	0.001686													High		High	2.87565		3.06237	High		High	3.21198		2.20923	High		3.10029		High		3.1731		1
	GQCIINSNKDDRPKDLSLR	2	1	1	P43652	C3(Carbamidomethyl)	2229.14	0	0.003082													High			2.78573			High			2.03238											2
	RLCFFYNK	13	1	1	P43652	C3(Carbamidomethyl)	1147.57	0	0.03303		High			2.63384			High			2.54609		High		High	2.70576		2.7674	High	High	High	2.23087	2.63957	2.54104	High		2.75948		High		2.70137		1
	LVKDMVEYK	4	1	1	P43652		1124.6	0	0.02263													High		High	2.67781		1.41442	High			2.28432			High		1.99138						1
	HPDLSIPELLR	18	1	1	P43652		1289.72	0	1.049e-05		High			2.98407			High			2.58742		High	High	High	2.59845	2.33536	2.29018	High	High		2.99479	2.00647		High	High	2.76153	2.46555		High		2.45837	0
	GQCIINSNK	7	1	1	P43652	C3(Carbamidomethyl)	1033.51	0	0.01812								High			2.28343		High			2.4858			High			2.42058			High	High	2.454	2.48113	High	High	2.3289	2.4837	0
	DGLKYHYLIR	2	1	1	P43652		1277.7	0	0.001116													High			2.45567										High		3.15367					1
	LCFFYNKK	7	1	1	P43652	C2(Carbamidomethyl)	1119.57	0	0.02009													High		High	2.45459		2.24808	High		High	2.22297		2.1592		High		2.05148	High	High	1.9425	1.99855	1
	NCCNTENPPGCYR	6	1	1	P43652	C2(Carbamidomethyl); C3(Carbamidomethyl); C11(Carbamidomethyl)	1641.62	0	1.454e-05		High	High		1.31279	1.54971							High			2.38621			High			2.42016			High		1.25802			High		1.26165	0
	MVQQECKHFQNLGKDGLK	2	1	1	P43652	C6(Carbamidomethyl)	2160.07	0	0.0007216													High			2.35558			High			2.52573											2
	HNFSHCCSK	3	1	1	P43652	C6(Carbamidomethyl); C7(Carbamidomethyl)	1176.47	0	0.01907													High			2.18468			High			2.00482				High		1.73754					0
	EGKFTDSENVCQERDADPDTFFAK	7	1	1	P43652	C11(Carbamidomethyl)	2806.23	0	0.00013								High			2.56588		High			2.12531				High			1.66899			High		2.86181		High		2.94559	2
	TYVPPPFSQDLFTFHADMCQSQNEELQRK	3	1	1	P43652	C19(Carbamidomethyl)	3513.62	0	7.088e-08																			High		High	2.86763		1.26659					High		1.58514		1
	VVHFIYIAILSQKFPK	3	1	1	P43652		1903.12	0	0.0005055		High			2.63124			High			1.98484																		High		2.42652		1
	ELISLVEDVSSNYDGCCEGDVVQCIRDTSK	1	1	1	P43652	C16(Carbamidomethyl); C17(Carbamidomethyl); C24(Carbamidomethyl)	3447.54	0	0.0005308																													High		1.88447		1
	VNCLQTR	18	1	1	P43652	C3(Carbamidomethyl)	890.45	0.001	0.007391	High	High		2.12716	2.21779		High	High	High	2.17665	2.17467	2.40123	High	High	High	2.19469	2.06024	1.94852	High	High	High	2.23794	2.03984	1.90604	High	High	2.43376	1.75053	High	High	2.5315	2.21648	0
	IVQIYK	24	1	1	P43652		763.47	0.001	0.0313	High	High		2.01496	2.05463		High	High	High	2.04085	1.94084	2.12122	High	High	High	2.04958	2.11656	2.08133	High	High	High	2.08536	2.06826	2.07657	High	High	2.07114	2.02678	High	High	2.05707	2.09102	0
	DLSLREGK	3	1	1	P43652		917.505	0.001	0.05673	High			1.61402									High			1.85925														High		1.67977	1
	YHYLIR	15	1	1	P43652		864.473	0.001	0.07363							High			2.07994			High	High	High	1.94345	1.46905	1.47796	High			1.98038			High	High	1.88265	2.10228	High	High	1.75422	1.88577	0
	TNFAFR	28	1	1	P43652		755.383	0.001	0.01006		High	High		2.17228	1.963		High	High		2.07857	1.98902	High	High	High	2.13059	2.05742	1.99382	High	High	High	2.30755	2.11677	1.98886	High	High	2.0674	2.15571	High	High	2.20673	2.2641	0
	DTSKVMNHICSKQDSISSK	2	1	1	P43652	C10(Carbamidomethyl)	2165.04	0.002	0.04069													High			1.75858			High			1.75205											2
	AFSSYQK	11	1	1	P43652		830.404	0.002	0.1188		High	High		1.8333	1.92063		High	High		1.91276	1.52223	High		High	1.69166		1.83268	High	High		1.722	1.87548			High		1.62261	High	High	1.83481	1.67147	0
	DMVEYK	5	1	1	P43652		784.355	0.002	0.05709			High			1.50253			High			1.79425			High			1.2498							High		1.55773			High		1.60351	0
	SCCEEQNK	2	1	1	P43652	C2(Carbamidomethyl); C3(Carbamidomethyl)	1054.39	0.002	0.05357																										High		1.20395		High		1.10166	0
	TLPECSK	6	1	1	P43652	C5(Carbamidomethyl)	834.402	0.003	0.1251	High	High	High	1.26681	1.33035	1.39892		High	High		1.30786	1.38918																					0
	ESLLNHFLYEVARR	1	1	1	P43652		1746.93	0.005	0.1585													High			1.55857																	1
O00468	Agrin OS=Homo sapiens GN=AGRN PE=1 SV=5 - [AGRIN_HUMAN]	2.03	1	1	1	8
	Sequence	# PSMs	# Proteins	# Protein Groups	Protein Group Accessions	Modifications	MH+ [Da]	q-Value	PEP	A2	G2	M2	XCorr A2	XCorr G2	XCorr M2	B2	H2	N2	XCorr B2	XCorr H2	XCorr N2	C2	I2	O2	XCorr C2	XCorr I2	XCorr O2	D2	J2	P2	XCorr D2	XCorr J2	XCorr P2	E2	K2	XCorr E2	XCorr K2	F2	L2	XCorr F2	XCorr L2	# Missed Cleavages
	NGQAACECLQACSSLYDPVCGSDGVTYGSACELEATACTLGR	8	1	1	O00468	C6(Carbamidomethyl); C8(Carbamidomethyl); C12(Carbamidomethyl); C20(Carbamidomethyl); S22(Phospho); S29(Phospho); C31(Carbamidomethyl); C38(Carbamidomethyl)	4718.83	0.007	0.1648																														High		0.299588	0
Q99996	A-kinase anchor protein 9 OS=Homo sapiens GN=AKAP9 PE=1 SV=3 - [AKAP9_HUMAN]	0.2	1	1	1	1	0	0.2	1	1
	Sequence	# PSMs	# Proteins	# Protein Groups	Protein Group Accessions	Modifications	MH+ [Da]	q-Value	PEP	A2	G2	M2	XCorr A2	XCorr G2	XCorr M2	B2	H2	N2	XCorr B2	XCorr H2	XCorr N2	C2	I2	O2	XCorr C2	XCorr I2	XCorr O2	D2	J2	P2	XCorr D2	XCorr J2	XCorr P2	E2	K2	XCorr E2	XCorr K2	F2	L2	XCorr F2	XCorr L2	# Missed Cleavages
	LIFLDSIK	1	1	1	Q99996		948.577	0.009	0.1822	High			0.913859																													0
P24298	Alanine aminotransferase 1 OS=Homo sapiens GN=GPT PE=1 SV=3 - [ALAT1_HUMAN]	5.04	1	2	2	3
	Sequence	# PSMs	# Proteins	# Protein Groups	Protein Group Accessions	Modifications	MH+ [Da]	q-Value	PEP	A2	G2	M2	XCorr A2	XCorr G2	XCorr M2	B2	H2	N2	XCorr B2	XCorr H2	XCorr N2	C2	I2	O2	XCorr C2	XCorr I2	XCorr O2	D2	J2	P2	XCorr D2	XCorr J2	XCorr P2	E2	K2	XCorr E2	XCorr K2	F2	L2	XCorr F2	XCorr L2	# Missed Cleavages
	ECIEAVIR	1	1	1	P24298	C2(Carbamidomethyl)	989.508	0.001	0.03422			High			1.74611																											0
	ALCVINPGNPTGQVQTR	2	1	1	P24298	C3(Carbamidomethyl)	1824.94	0.001	0.02084			High			1.30354			High			1.49952																					0
P00326	Alcohol dehydrogenase 1C OS=Homo sapiens GN=ADH1C PE=1 SV=2 - [ADH1G_HUMAN]	6.13	2	2	2	3																																	0	3.73	1	1
	Sequence	# PSMs	# Proteins	# Protein Groups	Protein Group Accessions	Modifications	MH+ [Da]	q-Value	PEP	A2	G2	M2	XCorr A2	XCorr G2	XCorr M2	B2	H2	N2	XCorr B2	XCorr H2	XCorr N2	C2	I2	O2	XCorr C2	XCorr I2	XCorr O2	D2	J2	P2	XCorr D2	XCorr J2	XCorr P2	E2	K2	XCorr E2	XCorr K2	F2	L2	XCorr F2	XCorr L2	# Missed Cleavages
	NPESNYCLK	2	3	1	P00326	C7(Carbamidomethyl)	1124.51	0	0.003397			High			1.99466			High			1.86135																					0
	KPFSIEEVEVAPPK	1	2	1	P00326	S4(Phospho)	1649.82	0.005	0.1254														High			0.741777																0
P08319	Alcohol dehydrogenase 4 OS=Homo sapiens GN=ADH4 PE=1 SV=5 - [ADH4_HUMAN]	9.21	1	2	2	3																					0	6.32	1	1																	1.62328	2.89	1
	Sequence	# PSMs	# Proteins	# Protein Groups	Protein Group Accessions	Modifications	MH+ [Da]	q-Value	PEP	A2	G2	M2	XCorr A2	XCorr G2	XCorr M2	B2	H2	N2	XCorr B2	XCorr H2	XCorr N2	C2	I2	O2	XCorr C2	XCorr I2	XCorr O2	D2	J2	P2	XCorr D2	XCorr J2	XCorr P2	E2	K2	XCorr E2	XCorr K2	F2	L2	XCorr F2	XCorr L2	# Missed Cleavages
	VTPGSTCAVFGLGGVGLSAVMGCK	1	2	1	P08319	C7(Carbamidomethyl); C23(Carbamidomethyl)	2325.14	0.002	0.03555																													High		0.730552		0
	ALGATDCLNPR	2	1	1	P08319	C7(Carbamidomethyl)	1187.59	0.004	0.1698			High			1.35123																				High		1.62328					0
Q8IZ83	Aldehyde dehydrogenase family 16 member A1 OS=Homo sapiens GN=ALDH16A1 PE=1 SV=2 - [A16A1_HUMAN]	1.25	1	1	1	1
	Sequence	# PSMs	# Proteins	# Protein Groups	Protein Group Accessions	Modifications	MH+ [Da]	q-Value	PEP	A2	G2	M2	XCorr A2	XCorr G2	XCorr M2	B2	H2	N2	XCorr B2	XCorr H2	XCorr N2	C2	I2	O2	XCorr C2	XCorr I2	XCorr O2	D2	J2	P2	XCorr D2	XCorr J2	XCorr P2	E2	K2	XCorr E2	XCorr K2	F2	L2	XCorr F2	XCorr L2	# Missed Cleavages
	GAAACDLVQR	1	1	1	Q8IZ83	C5(Carbamidomethyl)	1060.52	0	0.007485									High			1.57344																					0
P05186	Alkaline phosphatase, tissue-nonspecific isozyme OS=Homo sapiens GN=ALPL PE=1 SV=4 - [PPBT_HUMAN]	2.67	1	1	1	5									0	2.67	1	1	0	2.67	1	1																									0	2.67	1
	Sequence	# PSMs	# Proteins	# Protein Groups	Protein Group Accessions	Modifications	MH+ [Da]	q-Value	PEP	A2	G2	M2	XCorr A2	XCorr G2	XCorr M2	B2	H2	N2	XCorr B2	XCorr H2	XCorr N2	C2	I2	O2	XCorr C2	XCorr I2	XCorr O2	D2	J2	P2	XCorr D2	XCorr J2	XCorr P2	E2	K2	XCorr E2	XCorr K2	F2	L2	XCorr F2	XCorr L2	# Missed Cleavages
	ANEGTVGVSAATER	5	1	1	P05186		1361.67	0.001	0.01022													High		High	1.00847		0.781486	High		High	1.29432		1.09806		High		0.995433					0
U3KPV4	Alpha-1,3-galactosyltransferase 2 OS=Homo sapiens GN=A3GALT2 PE=2 SV=1 - [A3LT2_HUMAN]	13.53	1	1	1	2
	Sequence	# PSMs	# Proteins	# Protein Groups	Protein Group Accessions	Modifications	MH+ [Da]	q-Value	PEP	A2	G2	M2	XCorr A2	XCorr G2	XCorr M2	B2	H2	N2	XCorr B2	XCorr H2	XCorr N2	C2	I2	O2	XCorr C2	XCorr I2	XCorr O2	D2	J2	P2	XCorr D2	XCorr J2	XCorr P2	E2	K2	XCorr E2	XCorr K2	F2	L2	XCorr F2	XCorr L2	# Missed Cleavages
	EAHFMFCMDVDQHFSGTFGPEALAESVAQLHSWHYHWPSWLLPFER	2	1	1	U3KPV4	M5(Oxidation); C7(Carbamidomethyl); M8(Oxidation); S39(Phospho)	5642.47	0.005	0.1946									High			0.55477																					0
P02763	Alpha-1-acid glycoprotein 1 OS=Homo sapiens GN=ORM1 PE=1 SV=1 - [A1AG1_HUMAN]	62.19	1	14	26	2108	129.582	54.23	20	71	124.75	52.74	20	75	266.558	50.25	23	117	256.608	54.23	23	117	391.639	62.19	25	232	341.728	62.19	23	176	286.075	52.74	19	157	285.323	54.23	20	152	317.838	60.7	21	154	323.711	52.74	20	159	297.079	52.74	21
	Sequence	# PSMs	# Proteins	# Protein Groups	Protein Group Accessions	Modifications	MH+ [Da]	q-Value	PEP	A2	G2	M2	XCorr A2	XCorr G2	XCorr M2	B2	H2	N2	XCorr B2	XCorr H2	XCorr N2	C2	I2	O2	XCorr C2	XCorr I2	XCorr O2	D2	J2	P2	XCorr D2	XCorr J2	XCorr P2	E2	K2	XCorr E2	XCorr K2	F2	L2	XCorr F2	XCorr L2	# Missed Cleavages
	TYMLAFDVNDEKNWGLSVYADKPETTK	68	1	1	P02763		3135.5	0	1.832e-12	High	High		5.46127	5.81959		High	High		4.54247	5.01669		High	High	High	4.73846	5.14883	5.38404	High	High	High	4.26352	4.79954	5.24404	High	High	5.45602	4.68924	High	High	5.31309	5.19057	1
	YVGGQEHFAHLLILR	493	1	1	P02763		1752.96	0	2.751e-13	High	High		4.91316	5.53299		High	High		3.38538	5.79478		High	High	High	5.26289	5.55205	5.55397	High	High	High	5.52448	5.6674	5.9307	High	High	5.46238	5.27598	High	High	5.50504	5.88994	0
	TYMLAFDVNDEKNWGLSVYADKPETTKEQLGEFYEALDCLR	142	1	1	P02763	C39(Carbamidomethyl)	4859.29	0	1.129e-10	High	High		4.8014	5.93056		High	High		3.94796	6.28203		High	High	High	4.37022	7.1018	7.17936	High	High	High	1.19434	6.60973	6.0734	High	High	5.74626	6.11251	High	High	6.22924	5.91209	2
	EQLGEFYEALDCLR	59	1	1	P02763	C12(Carbamidomethyl)	1742.8	0	7.069e-06	High	High		4.13561	4.12932		High	High		4.22151	4.25041		High	High	High	4.26822	4.13076	4.1996	High	High	High	4.09788	4.19705	4.13046	High	High	4.1945	4.02594	High	High	4.14246	4.18648	0
	KDKCEPLEK	29	2	2	P02763;P19652	C4(Carbamidomethyl)	1146.58	0	2.618e-05	High	High		3.899	3.81826		High	High	High	3.77511	3.88185	2.02807	High	High	High	3.81624	3.70481	3.6018	High	High	High	3.875	4.11268	3.68753	High	High	4.01478	4.01094	High	High	3.59048	4.14948	2
	NWGLSVYADKPETTKEQLGEFYEALDCLR	18	1	1	P02763	C27(Carbamidomethyl)	3432.64	0	3.2e-09	High	High		3.83559	1.57576		High	High		3.6508	2.25952		High	High	High	4.01858	4.33292	4.84091	High	High	High	3.646	2.48317	3.83796	High	High	3.16359	3.79014	High	High	3.54813	4.12866	1
	DKCEPLEKQHEK	62	2	2	P02763;P19652	C3(Carbamidomethyl)	1540.74	0	9.408e-06	High	High		3.15126	4.08132		High	High		3.38387	3.16684		High	High	High	4.56693	3.25373	4.48211	High	High	High	3.81162	3.43285	4.52829	High	High	4.84852	4.61351	High	High	4.48872	4.7404	2
	TYMLAFDVNDEK	35	1	1	P02763		1445.66	0	7.41e-07	High	High		3.09032	3.2766		High	High		3.533	3.144		High	High	High	3.33403	3.35948	3.5084	High	High	High	3.08024	3.43469	3.29677	High	High	2.86077	3.25717	High	High	3.32921	3.1575	0
	SDVVYTDWKK	183	1	1	P02763		1240.62	0	0.0001428	High	High		2.89809	3.28417		High	High		2.84449	3.16567		High	High	High	3.0462	3.08449	3.12355	High	High	High	3.23159	3.09796	3.19481	High	High	3.24253	3.10778	High	High	3.18351	3.05462	1
	DKCEPLEK	57	2	2	P02763;P19652	C3(Carbamidomethyl)	1018.49	0	0.0007821	High	High	High	2.86834	2.82856	3.15089	High	High	High	2.63769	2.79716	2.99367	High	High	High	3.05587	2.91606	3.07302	High	High	High	2.9409	3.00395	3.06763	High	High	2.87563	2.98666	High	High	3.18094	2.94179	1
	WFYIASAFR	535	2	2	P02763;P19652		1160.59	0	4.277e-05	High	High		2.75834	2.87265		High	High		2.6511	2.81246		High	High	High	2.83444	2.78214	2.80352	High	High	High	2.86016	2.7593	2.80178	High	High	2.86094	2.79193	High	High	2.8219	2.75962	0
	TEDTIFLR	34	2	2	P02763;P19652		994.52	0	0.000346	High	High	High	2.66453	2.80675	2.50975	High	High	High	2.61209	3.01433	2.80426		High	High		2.5597	2.43945	High	High	High	2.91991	2.48499	2.44192	High	High	2.49941	2.70575	High	High	2.61816	2.72742	0
	CEPLEKQHEK	12	2	2	P02763;P19652	C1(Carbamidomethyl)	1297.62	0	0.0001656	High			2.66127			High			2.68348			High		High	2.84051		1.78491	High		High	3.0639		1.64162		High		2.75528	High	High	1.87777	2.6537	1
	SDVVYTDWK	93	1	1	P02763		1112.53	0	0.001887	High	High	High	2.60765	2.82033	2.54083	High	High	High	2.70344	2.77373	2.53281	High	High	High	2.7709	2.62651	2.75536	High	High	High	2.49825	2.84477	2.68474	High	High	2.97174	2.6157	High	High	2.80771	2.89943	0
	CEPLEKQHEKER	67	2	2	P02763;P19652	C1(Carbamidomethyl)	1582.76	0	6.482e-08	High	High		2.51125	4.63089		High	High		2.56875	4.59103		High	High	High	4.1211	4.46521	4.87899	High	High	High	4.63283	4.57228	4.68111	High	High	4.70866	3.40809	High	High	4.68979	4.27935	2
	YVGGQEHFAHLLILRDTK	80	1	1	P02763		2097.12	0	2.369e-09	High	High		2.27275	3.35788		High	High		1.74502	3.39056		High	High	High	5.22518	3.33726	4.92775	High	High	High	4.60206	3.55548	4.46324	High		3.9845		High	High	4.0063	3.77947	1
	NWGLSVYADKPETTK	21	1	1	P02763		1708.86	0	1.614e-07	High	High		1.87002	4.17404		High	High		2.64868	3.91522		High	High	High	2.96747	2.20451	2.80806	High	High	High	3.54567	3.19158	3.36547	High	High	3.51471	1.88377	High	High	2.3007	3.71328	0
	WFYIASAFRNEEYNK	16	2	2	P02763;P19652		1937.92	0	1.401e-07	High			1.54291			High			1.57576			High	High	High	1.64827	2.76661	3.46716	High	High	High	1.93749	3.06426	3.84602	High	High	3.88349	1.31592	High	High	4.47089	2.63636	1
	EQLGEFYEALDCLRIPK	15	1	1	P02763	C12(Carbamidomethyl)	2081.04	0	3.367e-09	High			1.39006				High			2.79798		High		High	4.56535		4.43119	High		High	4.74979		2.61764	High	High	4.68495	3.81716	High	High	4.21823	2.74687	1
	SDVVYTDWKKDK	5	1	1	P02763		1483.75	0	7.386e-05													High		High	3.94138		2.42055	High		High	3.73115		1.94333	High		1.4535						2
	SVQEIQATFFYFTPNKTEDTIFLR	5	2	2	P02763;P19652		2895.46	0	0.000626														High	High		0.732328	1.53333			High			1.28216	High		1.75186		High		2.59188		1
	NWGLSVYADKPETTKEQLGEFYEALDCLRIPK	3	1	1	P02763	C27(Carbamidomethyl)	3770.88	0	0.004025															High			1.89769			High			1.19578	High		1.59027						2
	NEEYNK	12	2	2	P02763;P19652		796.347	0.001	0.07861	High	High		1.72107	1.25498			High			2.23094		High	High	High	1.59848	2.02017	1.92049	High	High	High	1.70655	2.10917	2.06699	High	High	2.08002	2.12823		High		2.15407	0
	CEPLEK	24	2	2	P02763;P19652	C1(Carbamidomethyl)	775.366	0.001	0.03479		High	High		1.88567	1.84802	High	High	High	1.91984	1.9745	2.17034	High	High	High	2.15067	2.26189	2.16138	High	High	High	2.1338	2.05315	2.14504	High	High	2.05265	1.60141	High	High	2.14198	1.97797	0
	QHEKER	34	2	2	P02763;P19652		826.416	0.001	0.01607		High			1.62975		High	High		0.814985	1.55607		High	High	High	1.34422	2.05073	1.74981	High	High	High	1.48016	1.00234	2.08469	High	High	2.06301	1.48648	High		1.06946		1
	IPKSDVVYTDWKK	6	1	1	P02763		1578.85	0.002	0.093													High		High	1.8942		1.47679			High			1.58569	High		1.92492		High		2.01933		2
P19652	Alpha-1-acid glycoprotein 2 OS=Homo sapiens GN=ORM2 PE=1 SV=2 - [A1AG2_HUMAN]	71.64	1	14	26	1665	119.095	60.2	18	63	121.129	54.73	19	63	194.65	59.7	23	92	205.185	63.68	25	99	319.661	71.64	24	140	253.953	56.72	20	127	230.507	63.68	21	122	232.878	63.68	20	128	233.17	69.65	22	113	228.311	61.69	22	117	243.09	52.74	19
	Sequence	# PSMs	# Proteins	# Protein Groups	Protein Group Accessions	Modifications	MH+ [Da]	q-Value	PEP	A2	G2	M2	XCorr A2	XCorr G2	XCorr M2	B2	H2	N2	XCorr B2	XCorr H2	XCorr N2	C2	I2	O2	XCorr C2	XCorr I2	XCorr O2	D2	J2	P2	XCorr D2	XCorr J2	XCorr P2	E2	K2	XCorr E2	XCorr K2	F2	L2	XCorr F2	XCorr L2	# Missed Cleavages
	EQLGEFYEALDCLCIPR	56	1	1	P19652	C12(Carbamidomethyl); C14(Carbamidomethyl)	2112.97	0	7.857e-14	High	High	High	5.52101	4.68666	5.25426	High	High	High	5.71986	5.73009	4.5307	High	High	High	4.66569	5.84534	5.5777	High	High	High	4.22315	5.00845	5.56897	High	High	5.41527	5.29908	High	High	5.46479	4.97724	0
	TLMFGSYLDDEKNWGLSFYADKPETTK	15	1	1	P19652		3156.49	0	1.075e-09	High	High		4.59345	1.38879		High			4.59564			High	High		1.523	0.989168		High	High	High	2.61782	2.11353	2.07574		High		3.47496		High		3.40637	1
	KDKCEPLEK	29	2	2	P02763;P19652	C4(Carbamidomethyl)	1146.58	0	2.618e-05	High	High		3.899	3.81826		High	High	High	3.77511	3.88185	2.02807	High	High	High	3.81624	3.70481	3.6018	High	High	High	3.875	4.11268	3.68753	High	High	4.01478	4.01094	High	High	3.59048	4.14948	2
	EHVAHLLFLR	153	1	1	P19652		1234.7	0	5.962e-06	High	High		3.50212	3.62066		High	High		3.09828	3.78367		High	High	High	3.79146	3.72092	3.62913	High	High	High	3.67303	3.7965	3.6693	High	High	3.73362	3.7301	High	High	3.82072	3.41691	0
	TLMFGSYLDDEKNWGLSFYADKPETTKEQLGEFYEALDCLCIPR	27	1	1	P19652	C39(Carbamidomethyl); C41(Carbamidomethyl)	5250.44	0	1.136e-06	High	High		3.22082	3.35496		High	High		3.27301	3.81917			High			4.52035		High	High		4.04843	5.15153		High	High	7.05884	4.03046		High		4.93211	2
	DKCEPLEKQHEK	62	2	2	P02763;P19652	C3(Carbamidomethyl)	1540.74	0	9.408e-06	High	High		3.15126	4.08132		High	High		3.38387	3.16684		High	High	High	4.56693	3.25373	4.48211	High	High	High	3.81162	3.43285	4.52829	High	High	4.84852	4.61351	High	High	4.48872	4.7404	2
	SDVMYTDWKK	217	1	1	P19652		1272.59	0	0.01323	High	High		3.01807	3.09659		High	High		2.8758	3.17074		High	High	High	3.34775	3.09369	3.31767	High	High	High	3.27477	3.11728	3.21268	High	High	3.37191	3.07486	High	High	3.3123	3.13777	1
	TLMFGSYLDDEK	19	1	1	P19652		1418.65	0	1.78e-06	High	High	High	2.98403	2.33781	0.629563	High	High		1.70757	2.70598		High	High	High	2.06661	2.78329	2.74723	High	High	High	2.43476	2.77542	2.68085	High	High	2.84795	2.18515	High	High	2.65908	3.14082	0
	DKCEPLEK	57	2	2	P02763;P19652	C3(Carbamidomethyl)	1018.49	0	0.0007821	High	High	High	2.86834	2.82856	3.15089	High	High	High	2.63769	2.79716	2.99367	High	High	High	3.05587	2.91606	3.07302	High	High	High	2.9409	3.00395	3.06763	High	High	2.87563	2.98666	High	High	3.18094	2.94179	1
	WFYIASAFR	535	2	2	P02763;P19652		1160.59	0	4.277e-05	High	High		2.75834	2.87265		High	High		2.6511	2.81246		High	High	High	2.83444	2.78214	2.80352	High	High	High	2.86016	2.7593	2.80178	High	High	2.86094	2.79193	High	High	2.8219	2.75962	0
	SDVMYTDWK	176	1	1	P19652	M4(Oxidation)	1160.49	0	0.002401	High	High	High	2.74782	2.80069	2.74422	High	High	High	2.68849	2.70338	1.83399	High	High	High	2.85967	2.69741	2.78592	High	High	High	2.78829	2.9507	2.62777	High	High	2.95302	2.95681	High	High	2.67247	2.48575	0
	YEGGREHVAHLLFLR	39	1	1	P19652		1796.95	0	4.012e-07	High	High		2.68602	3.00844		High	High		2.38293	2.83709		High	High	High	3.54642	3.58019	3.45989	High	High	High	3.60855	3.07845	3.78572	High	High	3.44191	3.27185	High	High	3.59059	2.67918	1
	TEDTIFLR	34	2	2	P02763;P19652		994.52	0	0.000346	High	High	High	2.66453	2.80675	2.50975	High	High	High	2.61209	3.01433	2.80426		High	High		2.5597	2.43945	High	High	High	2.91991	2.48499	2.44192	High	High	2.49941	2.70575	High	High	2.61816	2.72742	0
	CEPLEKQHEK	12	2	2	P02763;P19652	C1(Carbamidomethyl)	1297.62	0	0.0001656	High			2.66127			High			2.68348			High		High	2.84051		1.78491	High		High	3.0639		1.64162		High		2.75528	High	High	1.87777	2.6537	1
	CEPLEKQHEKER	67	2	2	P02763;P19652	C1(Carbamidomethyl)	1582.76	0	6.482e-08	High	High		2.51125	4.63089		High	High		2.56875	4.59103		High	High	High	4.1211	4.46521	4.87899	High	High	High	4.63283	4.57228	4.68111	High	High	4.70866	3.40809	High	High	4.68979	4.27935	2
	WFYIASAFRNEEYNK	16	2	2	P02763;P19652		1937.92	0	1.401e-07	High			1.54291			High			1.57576			High	High	High	1.64827	2.76661	3.46716	High	High	High	1.93749	3.06426	3.84602	High	High	3.88349	1.31592	High	High	4.47089	2.63636	1
	QNQCFYNSSYLNVQR	10	1	1	P19652	C4(Carbamidomethyl)	1920.86	0	4.656e-10	High	High		1.12862	3.90303			High			3.20457		High	High	High	2.51854	2.27704	2.87996	High	High	High	1.94565	2.5825	2.87738	High		1.63396						0
	ITGKWFYIASAFR	8	1	1	P19652		1559.84	0	3.967e-05		High			2.47463		High	High		2.30267	2.49459		High			2.96387			High		High	2.67172		2.7954	High		3.1147		High		3.37928		1
	YEGGREHVAHLLFLRDTK	16	1	1	P19652		2141.13	0	3.148e-05													High		High	4.90946		3.36722	High	High	High	3.79318	1.5358	3.82129	High		3.13303		High		1.55688		2
	NWGLSFYADKPETTK	14	1	1	P19652		1756.86	0	6.69e-05		High			2.44738			High			2.40618		High	High	High	3.19617	2.02529	3.14246	High	High	High	2.87656	1.91131	2.79013	High		3.05104						0
	EHVAHLLFLRDTK	21	1	1	P19652		1578.87	0	3.651e-07		High			2.88132			High			2.02697		High	High	High	2.76799	2.5012	3.17503	High	High	High	3.23173	2.69817	4.02066	High		3.0895		High	High	2.34734	2.69533	1
	SDVMYTDWKKDK	7	1	1	P19652		1515.72	0	3.424e-05													High			1.84115			High		High	2.15739		2.84802	High		1.7345						2
	SVQEIQATFFYFTPNKTEDTIFLR	5	2	2	P02763;P19652		2895.46	0	0.000626														High	High		0.732328	1.53333			High			1.28216	High		1.75186		High		2.59188		1
	NEEYNK	12	2	2	P02763;P19652		796.347	0.001	0.07861	High	High		1.72107	1.25498			High			2.23094		High	High	High	1.59848	2.02017	1.92049	High	High	High	1.70655	2.10917	2.06699	High	High	2.08002	2.12823		High		2.15407	0
	CEPLEK	24	2	2	P02763;P19652	C1(Carbamidomethyl)	775.366	0.001	0.03479		High	High		1.88567	1.84802	High	High	High	1.91984	1.9745	2.17034	High	High	High	2.15067	2.26189	2.16138	High	High	High	2.1338	2.05315	2.14504	High	High	2.05265	1.60141	High	High	2.14198	1.97797	0
	QHEKER	34	2	2	P02763;P19652		826.416	0.001	0.01607		High			1.62975		High	High		0.814985	1.55607		High	High	High	1.34422	2.05073	1.74981	High	High	High	1.48016	1.00234	2.08469	High	High	2.06301	1.48648	High		1.06946		1
P01011	Alpha-1-antichymotrypsin OS=Homo sapiens GN=SERPINA3 PE=1 SV=2 - [AACT_HUMAN]	65.72	1	43	43	1677	194.691	56.5	27	67	187.511	51.06	25	71	467.491	61.23	36	175	433.426	60.28	36	170	343.653	56.97	30	117	327.976	62.17	30	117	342.249	56.97	29	119	334.639	56.97	30	124	345.528	61.47	29	135	329.775	61.23	29	130	252.36	55.79	27
	Sequence	# PSMs	# Proteins	# Protein Groups	Protein Group Accessions	Modifications	MH+ [Da]	q-Value	PEP	A2	G2	M2	XCorr A2	XCorr G2	XCorr M2	B2	H2	N2	XCorr B2	XCorr H2	XCorr N2	C2	I2	O2	XCorr C2	XCorr I2	XCorr O2	D2	J2	P2	XCorr D2	XCorr J2	XCorr P2	E2	K2	XCorr E2	XCorr K2	F2	L2	XCorr F2	XCorr L2	# Missed Cleavages
	FNRPFLMIIVPTDTQNIFFMSK	113	1	1	P01011		2659.38	0	1.403e-07	High	High		5.94051	5.88361		High	High		5.20933	5.47839		High	High	High	5.94985	5.49042	4.66218	High	High	High	5.78986	5.6937	4.48493	High	High	6.20319	6.15002	High	High	5.42637	5.62337	0
	GTHVDLGLASANVDFAFSLYK	55	1	1	P01011		2225.12	0	6.387e-10	High	High		5.69256	3.96822		High	High		5.78729	4.66825		High	High		5.73605	5.64038		High	High		5.79629	5.58433		High	High	5.54173	5.01771	High	High	5.63361	5.42224	0
	RLYGSEAFATDFQDSAAAK	63	1	1	P01011		2047.97	0	4.089e-07	High	High		5.34077	5.49861		High	High	High	5.18017	5.72577	1.84987	High	High	High	5.44269	5.47799	5.78247	High	High	High	5.41956	6.09145	4.97579	High	High	5.81625	6.21068	High	High	5.9877	5.3518	1
	AVLDVFEEGTEASAATAVK	182	1	1	P01011		1907.96	0	2.277e-09	High	High	High	4.84174	5.12854	5.27936	High	High	High	4.82189	4.93878	5.04142	High	High	High	4.50845	4.68618	4.73836	High	High	High	4.74679	4.96422	5.12284	High	High	5.32143	5.01081	High	High	4.88784	4.97004	0
	AKWEMPFDPQDTHQSR	141	1	1	P01011		1972.9	0	2.597e-11	High	High		4.81152	5.75301		High	High		5.26262	5.68084		High	High	High	5.70539	5.6528	4.87029	High	High	High	5.70131	5.551	5.14883	High	High	5.33074	5.37467	High	High	5.75212	4.8868	1
	RLYGSEAFATDFQDSAAAKK	35	1	1	P01011		2176.07	0	3.14e-14	High	High		4.76648	5.58017		High	High		3.84448	5.71052		High	High	High	6.12447	6.17491	4.46965	High	High	High	5.7934	5.77125	5.62463	High	High	6.10777	3.97311	High	High	5.90361	6.95673	2
	LYGSEAFATDFQDSAAAK	206	1	1	P01011		1891.87	0	1.268e-08	High	High	High	4.47718	5.04448	5.20221	High	High	High	4.90091	5.22762	5.49694	High	High	High	4.87614	4.94599	4.98081	High	High	High	4.95611	5.04663	4.68152	High	High	4.95917	4.92882	High	High	5.11988	4.96714	0
	LYGSEAFATDFQDSAAAKK	74	1	1	P01011		2019.96	0	2.104e-11	High	High	High	4.3746	4.70454	2.53078	High	High	High	4.41372	4.16082	1.10705	High	High	High	4.90797	4.5174	2.60503	High	High	High	4.77603	5.09827	4.68154	High	High	4.48744	4.04184	High	High	4.38747	4.13326	1
	WEMPFDPQDTHQSR	52	1	1	P01011		1773.76	0	2.322e-08	High	High		4.36709	4.54093		High	High		3.67249	4.69435		High	High	High	4.56097	4.53439	3.25088	High	High	High	4.41654	4.5389	3.0489	High	High	4.26237	4.1739	High	High	4.36642	3.8233	0
	DEELSCTVVELK	21	1	1	P01011	C6(Carbamidomethyl)	1421.68	0	9.182e-05	High	High	High	3.45422	1.48846	3.16789	High	High	High	3.09554	1.98305	2.89932	High	High	High	3.16385	3.32742	3.11652	High	High	High	3.15587	3.31333	2.84527	High	High	2.99298	3.45053	High	High	3.30729	3.26742	0
	ITLLSALVETR	63	1	1	P01011		1215.73	0	1.481e-06	High	High		3.2018	3.22176		High	High		3.26458	3.62554		High	High	High	3.45778	3.58733	3.32866	High	High	High	3.29611	3.46411	3.1814	High	High	3.52276	3.34282	High	High	3.42041	3.2941	0
	ITDLIKDLDSQTMMVLVNYIFFK	13	1	1	P01011		2747.44	0	1.307e-09	High	High		3.12876	4.76357			High			4.81237			High			4.59383			High			5.17607		High		4.09165		High	High	4.22649	1.25564	1
	EQLSLLDRFTEDAKR	52	1	1	P01011		1820.95	0	6.97e-06	High	High		3.02718	3.76561			High			3.76747		High	High	High	3.54005	3.89683	2.85608	High	High	High	3.5442	3.98832	2.77891	High	High	3.68034	3.11944	High	High	3.22187	3.17157	2
	EQLSLLDRFTEDAK	41	1	1	P01011		1664.85	0	6.402e-12	High	High		2.99889	3.80605		High	High		2.79156	3.49097		High	High	High	4.1698	4.74543	2.90398	High	High	High	3.58013	3.55071	2.54408	High	High	3.60636	2.78807	High	High	3.57035	3.08357	1
	ADLSGITGAR	47	1	1	P01011		960.512	0	0.0002074	High	High	High	2.84711	3.07469	3.28885	High	High	High	2.41803	3.15576	2.87807	High	High	High	3.053	3.11418	2.56269	High	High	High	3.15738	3.18908	2.37235	High	High	2.87315	2.8248	High	High	3.2022	3.04493	0
	TIVRFNRPFLMIIVPTDTQNIFFMSK	13	1	1	P01011		3128.68	0	5.005e-05	High	High		2.72577	1.76896		High	High		2.88211	1.27159		High	High		4.69079	2.13303		High	High		4.15512	1.09236		High	High	4.23846	1.63119	High	High	1.38288	2.17723	1
	NLAVSQVVHK	109	1	1	P01011		1094.63	0	0.0007111	High	High	High	2.67985	2.89219	3.12732	High	High	High	2.95229	3.05164	2.93606	High	High	High	3.14191	2.8835	2.46758	High	High	High	3.07312	2.78437	2.93837	High	High	3.08269	2.69241	High	High	2.85771	2.85663	0
	WVMVPMMSLHHLTIPYFRDEELSCTVVELK	12	1	1	P01011	C24(Carbamidomethyl)	3660.81	0	0.0002266	High			2.62257			High			2.76965			High	High		0.962233	2.938		High	High		2.14432	3.37938			High		2.09085					1
	MEEVEAMLLPETLKR	19	1	1	P01011		1788.92	0	3.062e-05	High	High		2.51772	3.1362		High	High		2.17667	1.153		High	High	High	3.85586	2.31834	2.00288	High	High	High	3.5257	2.38742	1.97083	High	High	3.46927	2.3551	High		3.01433		1
	WRDSLEFR	25	1	1	P01011		1108.56	0	0.01422	High	High		2.4156	2.71034		High	High		2.37845	2.90584		High	High	High	2.86003	2.70537	2.57819	High	High	High	2.88807	2.68851	2.88057	High	High	2.60021	3.03061	High	High	2.75481	2.79402	1
	EIGELYLPK	87	1	1	P01011		1061.59	0	0.007051	High	High	High	2.30964	2.32314	2.40113	High	High	High	2.35774	2.15771	2.41632	High	High	High	2.37692	2.33965	2.44183	High	High	High	2.42911	2.35583	2.36908	High	High	2.45302	2.33344	High	High	2.3215	2.26814	0
	EQLSLLDR	34	1	1	P01011		973.533	0	0.008333	High	High	High	2.17497	2.07449	2.12804	High	High	High	1.83041	2.02707	2.07871	High	High	High	2.09255	2.06898	1.9844	High	High	High	2.07984	2.12737	2.13889		High		2.11141		High		1.95817	0
	WVMVPMMSLHHLTIPYFR	36	1	1	P01011		2258.15	0	2.655e-05	High	High		1.80757	2.93135		High	High		1.08499	2.84149		High	High		0.944708	3.29626		High	High		3.48348	2.1386		High	High	2.7177	2.92629	High	High	2.80822	1.77982	0
	MEEVEAMLLPETLK	8	1	1	P01011		1632.82	0	6.471e-07	High			0.697561			High			2.36587			High			3.67599			High			3.35128			High		2.43173						0
	KLINDYVK	37	1	1	P01011		992.579	0	1.882e-05		High			2.98856		High	High	High	2.71388	2.97621	2.15082	High	High	High	3.13566	2.91513	3.0697	High	High	High	3.05855	3.16827	2.95605	High	High	3.05253	3.1073	High	High	2.97293	3.1207	1
	FSISRDYNLNDILLQLGIEEAFTSKADLSGITGAR	4	1	1	P01011		3827.98	0	3.284e-11													High			8.20344			High			6.86736								High		6.47067	2
	DYNLNDILLQLGIEEAFTSKADLSGITGAR	4	1	1	P01011		3237.67	0	1.332e-12													High			7.76335			High			5.96915											1
	AVLDVFEEGTEASAATAVKITLLSALVETR	10	1	1	P01011		3104.68	0	4.874e-18		High			6.42744			High			3.14376		High			6.66783			High			5.35279			High		6.34486		High		7.50622		1
	FSISRDYNLNDILLQLGIEEAFTSK	2	1	1	P01011		2886.49	0	1.539e-06													High			5.03659			High			4.63997											1
	WRDSLEFREIGELYLPK	9	1	1	P01011		2151.12	0	0.0001002													High			4.57944			High	High		4.35232	0.99215						High		3.60681		2
	DSLEFREIGELYLPK	38	1	1	P01011		1808.94	0	6.093e-05		High			1.48608			High			2.42871		High	High	High	3.8692	2.67574	1.95576	High	High	High	3.46944	1.95128	2.348	High	High	3.89271	3.01942	High	High	3.84173	3.21827	1
	NLAVSQVVHKAVLDVFEEGTEASAATAVK	4	1	1	P01011		2983.57	0	4.807e-07													High			3.44651			High			3.6504			High		1.43967						1
	DYNLNDILLQLGIEEAFTSK	10	1	1	P01011		2296.17	0	2.103e-06													High	High		3.29044	3.05124		High	High		1.65405	3.63334			High		3.01362	High	High	3.7785	2.87067	0
	GKITDLIK	7	1	1	P01011		887.556	0	0.002906		High			2.28319			High			2.25872		High			2.27591			High			2.82383			High		2.58349		High	High	2.02242	1.96587	1
	TIVRFNRPFLMIIVPTDTQNIFFMSKVTNPK	1	1	1	P01011		3667.99	0	0.01077													High			1.68897																	2
	KWVMVPMMSLHHLTIPYFR	2	1	1	P01011		2386.24	0	0.0002335														High			1.97298		High			1.39756											1
	DLDSQTMMVLVNYIFFK	4	1	1	P01011		2064.02	0	1.217e-05								High			3.32039														High		3.72358		High		3.33841		0
	GKITDLIKDLDSQTMMVLVNYIFFK	3	1	1	P01011		2932.56	0	5.367e-05		High			3.06311			High			3.04383																						2
	FTEDAKR	13	1	1	P01011		866.437	0.001	0.05444	High	High	High	1.95416	1.9702	2.00987		High	High		1.92885	2.03093	High	High		1.97756	1.96287		High	High		1.97997	1.98446		High	High	1.94394	2.07732	High	High	1.96181	2.02224	1
	DSLEFR	20	1	1	P01011		766.373	0.001	0.02519	High	High	High	1.73127	1.75175	1.87721	High	High	High	1.78636	1.3671	1.85324		High	High		1.57884	1.89208		High			1.55071		High	High	1.43172	1.79478		High		1.43138	0
	AKWEMPFDPQDTHQSRFYLSK	3	1	1	P01011		2611.24	0.001	0.02937													High			2.15042			High			2.51613											2
	LINDYVK	4	1	1	P01011		864.483	0.002	0.02997	High		High	1.75347		1.65516	High			1.78284																							0
	KKWVMVPMMSLHHLTIPYFR	1	1	1	P01011		2514.33	0.006	0.1373																													High		1.77278		2
P01009	Alpha-1-antitrypsin OS=Homo sapiens GN=SERPINA1 PE=1 SV=3 - [A1AT_HUMAN]	73.21	2	65	66	8698	503.694	72.25	44	249	509.688	71.77	44	252	1146.58	73.21	55	484	1032.95	73.21	55	461	1924.39	73.21	59	745	1663.83	73.21	60	675	1673.56	73.21	53	735	1590.51	72.97	54	723	1453.11	73.21	48	674	1417.15	73.21	50	642	1331.48	71.29	51
	Sequence	# PSMs	# Proteins	# Protein Groups	Protein Group Accessions	Modifications	MH+ [Da]	q-Value	PEP	A2	G2	M2	XCorr A2	XCorr G2	XCorr M2	B2	H2	N2	XCorr B2	XCorr H2	XCorr N2	C2	I2	O2	XCorr C2	XCorr I2	XCorr O2	D2	J2	P2	XCorr D2	XCorr J2	XCorr P2	E2	K2	XCorr E2	XCorr K2	F2	L2	XCorr F2	XCorr L2	# Missed Cleavages
	FNKPFVFLMIEQNTKSPLFMGK	125	1	1	P01009		2616.37	0	6.234e-15	High	High		6.50648	8.06238		High	High		7.33622	7.49996		High	High	High	7.81805	8.09387	8.01054	High	High	High	7.15219	6.99705	7.41122	High	High	7.36416	7.15532	High	High	7.4727	7.01151	1
	GKWERPFEVKDTEEEDFHVDQVTTVK	465	1	1	P01009		3148.52	0	3.583e-21	High	High		6.48787	8.09069		High	High		7.00544	7.66321		High	High	High	7.15508	8.23718	7.4057	High	High	High	7.49181	8.55418	7.56741	High	High	8.59965	6.95341	High	High	7.76497	8.97472	2
	KLYHSEAFTVNFGDTEEAKK	63	1	1	P01009		2314.13	0	9.801e-11	High	High		5.89369	6.70364		High	High		5.67121	5.83622		High	High	High	5.0143	5.92171	6.58729	High	High	High	5.16145	6.17766	5.80811	High	High	6.33208	5.47414	High	High	4.84437	4.98977	2
	TLNQPDSQLQLTTGNGLFLSEGLK	211	1	1	P01009		2574.34	0	5.37e-15	High	High	High	5.62488	6.48664	6.76922	High	High	High	6.30563	6.43499	6.80574	High	High	High	5.77438	6.02696	6.88681	High	High	High	5.69036	6.28179	6.75302	High	High	6.77304	6.08784	High	High	6.52232	6.73358	0
	GTEAAGAMFLEAIPMSIPPEVK	1341	1	1	P01009		2259.14	0	3.051e-15	High	High	High	5.5125	6.37086	5.9421	High	High	High	5.48587	6.47236	6.02211	High	High	High	6.14073	6.07305	6.20626	High	High	High	5.80673	6.34101	6.37945	High	High	5.86636	6.13244	High	High	6.15726	6.18777	0
	DTEEEDFHVDQVTTVK	189	1	1	P01009		1891.86	0	4.331e-11	High	High	High	5.19849	4.69332	6.46421	High	High	High	5.34188	5.50369	6.93352	High	High	High	4.43708	5.18579	5.21186	High	High	High	4.20084	5.15096	4.99889	High	High	5.29783	4.43345	High	High	4.66078	4.79796	0
	LYHSEAFTVNFGDTEEAKK	445	1	1	P01009		2186.04	0	1.001e-07	High	High	High	5.13664	5.2474	2.85747	High	High	High	4.3747	5.38503	4.17898	High	High	High	5.28931	5.63551	5.00664	High	High	High	5.61339	5.47135	5.20168	High	High	5.45817	5.1007	High	High	4.93977	5.201	1
	VFSNGADLSGVTEEAPLKLSK	157	1	1	P01009		2162.13	0	4.257e-16	High	High	High	4.97036	5.25387	2.06329	High	High	High	4.97606	5.89116	4.25285	High	High	High	5.79124	5.0401	6.47853	High	High	High	5.26821	4.19711	6.11102	High	High	5.65993	6.40878	High	High	6.30719	6.20198	1
	VFSNGADLSGVTEEAPLK	102	1	1	P01009		1833.92	0	3.861e-08	High	High	High	4.65537	4.80131	5.10736	High	High	High	4.32832	3.98524	4.93027	High	High	High	4.67933	3.89324	4.23776	High	High	High	4.48027	4.13913	4.31388	High	High	4.57543	4.8028	High	High	4.29541	4.13396	0
	LYHSEAFTVNFGDTEEAKKQINDYVEK	49	1	1	P01009		3175.52	0	4.281e-12	High	High		4.64504	7.93047		High	High		5.16889	7.66682		High	High	High	7.20428	7.37982	6.99385	High	High	High	7.26544	7.33228	6.82435	High	High	7.35014	6.02816	High	High	7.55469	6.61366	2
	AVLTIDEKGTEAAGAMFLEAIPMSIPPEVK	683	1	1	P01009		3128.63	0	1.689e-15	High	High		4.45662	5.31597		High	High		5.51507	5.0792		High	High	High	7.0341	5.14993	7.3012	High	High	High	7.04647	5.51595	7.32464	High	High	7.05687	7.02211	High	High	7.34431	6.59998	1
	FNKPFVFLMIEQNTK	643	1	1	P01009		1855.98	0	6.637e-07	High	High		4.42833	4.61971		High	High		4.14247	4.65309		High	High	High	4.50059	4.76151	4.43249	High	High	High	4.55342	4.75623	4.38874	High	High	4.50588	4.88192	High	High	4.33468	4.43862	0
	ITPNLAEFAFSLYR	173	1	1	P01009		1641.86	0	1.939e-08	High	High	High	4.38243	4.39444	3.59377	High	High	High	4.28145	4.31609	3.44362	High	High	High	4.23227	4.57877	4.46552	High	High	High	4.48929	4.4823	4.52411	High	High	4.51625	4.4236	High	High	4.51759	4.5468	0
	LYHSEAFTVNFGDTEEAK	54	1	1	P01009		2057.94	0	9.055e-07	High	High		4.27658	4.79054		High	High	High	4.0559	4.86962	2.42108	High	High	High	3.89476	4.25604	4.46302	High	High	High	3.84075	4.3577	4.75655	High	High	4.30599	4.74203	High	High	4.66177	4.56101	0
	WERPFEVKDTEEEDFHVDQVTTVK	19	1	1	P01009		2963.41	0	1.506e-09	High	High		4.13838	3.39634		High	High		4.35668	2.83229			High	High		2.32564	2.77368	High	High	High	3.08183	1.70932	4.53291	High	High	5.50292	3.14841	High		4.12193		1
	RLGMFNIQHCK	149	1	1	P01009	M4(Oxidation); C10(Carbamidomethyl)	1419.7	0	0.0002981	High	High		4.00838	4.14752		High	High		3.52966	3.80375		High	High	High	3.31398	4.04108	3.66987	High	High	High	3.85894	3.96085	3.57779	High	High	4.39484	2.98161	High	High	4.22293	3.73545	1
	TDTSHHDQDHPTFNK	94	1	1	P01009		1779.77	0	2.31e-08	High	High	High	3.84114	5.14309	4.14131	High	High	High	3.47629	5.08587	4.38238	High	High	High	3.10936	3.5478	3.90598	High	High	High	3.84594	4.18152	3.87308	High	High	4.69806	5.38926	High	High	3.47292	4.00027	0
	QINDYVEKGTQGK	34	1	1	P01009		1479.75	0	1.62e-07	High	High	High	3.62951	3.84583	3.11872	High	High	High	3.13984	3.74659	2.80201	High	High	High	3.29995	3.77274	3.45189	High	High	High	3.46754	3.59924	3.31234	High	High	3.8756	4.06587	High	High	4.42693	4.04389	1
	KLSSWVLLMK	463	1	1	P01009		1204.71	0	1.407e-08	High	High		3.55143	4.03929		High	High		3.87254	4.06032		High	High	High	4.14485	4.25309	3.58773	High	High	High	4.21842	3.97069	3.99106	High	High	4.22868	3.89162	High	High	4.16824	3.92335	1
	LQHLENELTHDIITK	87	1	1	P01009		1803.96	0	3.564e-08	High	High	High	3.52197	4.7363	5.64561	High	High	High	4.59519	5.416	4.91319	High	High	High	5.25855	4.28096	4.83909	High	High	High	4.85144	5.50054	4.75295	High	High	4.76258	4.71457	High	High	5.33967	4.20188	0
	TDTSHHDQDHPTFNKITPNLAEFAFSLYR	45	1	1	P01009		3402.61	0	5.734e-09	High	High		3.48412	4.26113		High	High		3.04443	4.4885		High	High	High	3.27967	4.43151	3.39165	High	High	High	4.81579	4.86783	2.65686	High	High	3.82379	4.11634	High	High	4.08811	4.35294	1
	LGMFNIQHCK	474	1	1	P01009	M3(Oxidation); C9(Carbamidomethyl)	1263.6	0	1.662e-05	High	High	High	3.41637	3.48711	3.32021	High	High	High	3.34258	3.57438	3.26648	High	High	High	3.50029	3.47929	3.3911	High	High	High	3.46961	3.5165	3.44748	High	High	3.52939	3.51137	High	High	3.36118	3.54907	0
	ELDRDTVFALVNYIFFK	15	1	1	P01009		2090.09	0	8.653e-09	High	High		3.41607	3.59333		High	High		2.69311	2.53894		High	High	High	2.30249	5.81553	5.82469	High	High	High	1.71078	5.62983	4.99947	High	High	3.2832	4.2697	High	High	6.34024	3.54764	1
	IVDLVKELDRDTVFALVNYIFFK	22	1	1	P01009		2757.52	0	6.866e-19	High	High		3.22163	6.72405		High	High		3.41554	5.01691		High	High	High	2.27841	7.53383	2.57058		High	High		7.84699	4.19095	High	High	5.29139	3.95834	High	High	3.13215	3.37581	2
	LSITGTYDLK	239	1	1	P01009		1110.6	0	0.00179	High	High	High	2.98331	2.87886	3.1286	High	High	High	2.91653	3.09745	3.17161	High	High	High	2.84535	3.0147	3.13416	High	High	High	2.82282	2.89186	3.02644	High	High	2.96103	2.87447	High	High	3.11869	2.89189	0
	LVDKFLEDVK	86	1	1	P01009		1205.68	0	1.345e-07	High	High	High	2.98171	3.35488	2.14197	High	High	High	3.1498	3.50947	2.56833	High	High	High	3.3622	3.63246	3.44254	High	High	High	3.4909	3.625	3.06193	High	High	3.54701	3.43277	High	High	3.60718	3.56951	1
	LSSWVLLMK	583	1	1	P01009		1076.62	0	0.0004594	High	High	High	2.85788	3.23978	2.93251	High	High	High	2.90703	3.43166	2.69052	High	High	High	3.33176	3.36553	3.38203	High	High	High	3.35157	3.41483	3.15065	High	High	3.33971	3.11715	High	High	3.34554	3.15674	0
	KQINDYVEK	41	1	1	P01009		1136.6	0	1.065e-06	High	High	High	2.82694	3.45449	2.88099	High	High	High	3.64387	3.78238	3.50771	High	High	High	3.51849	3.93823	2.6948	High	High	High	3.74757	3.90338	2.67939	High	High	3.49655	3.89866	High	High	3.59788	3.6405	1
	QINDYVEK	43	1	1	P01009		1008.5	0	0.0008386	High	High	High	2.69972	2.4419	2.60781	High	High	High	2.41977	2.71001	2.69437	High	High	High	2.43512	2.63963	2.6001	High	High	High	2.27111	2.67992	2.61691	High	High	2.50887	2.59651	High	High	2.69642	2.74349	0
	GKWERPFEVK	40	1	1	P01009		1275.68	0	6.365e-06	High	High		2.64376	3.04705		High	High		2.98634	2.87058		High	High	High	1.85041	3.02554	3.13165	High	High	High	2.5391	2.93424	3.00531	High	High	2.70123	2.8148	High	High	2.24822	2.67781	1
	SASLHLPK	140	1	1	P01009		852.494	0	0.002658	High	High	High	2.53356	2.90609	2.86477	High	High	High	2.5681	2.89703	2.99049	High	High	High	2.85169	2.83998	2.84934	High	High	High	2.84098	2.86089	2.73298	High	High	2.84639	2.83107	High	High	2.84645	2.81137	0
	LVDKFLEDVKK	61	1	1	P01009		1333.77	0	9.003e-08	High	High		2.43165	3.28628		High	High	High	2.81354	3.26049	2.56788	High	High	High	3.40981	3.47049	3.68903	High	High	High	3.02645	3.41661	3.3864	High	High	2.92129	2.65883	High	High	3.0318	3.25855	2
	SVLGQLGITK	138	1	1	P01009		1015.62	0	0.001244	High	High	High	2.42324	2.46736	2.76039	High	High	High	2.3988	2.49991	2.64355	High	High	High	2.59314	2.39305	2.41817	High	High	High	2.61261	2.67511	2.45801	High	High	2.67801	2.43042	High	High	2.4058	2.55757	0
	FLENEDRR	14	1	1	P01009		1078.53	0	0.00262	High	High	High	2.33268	2.34829	2.16026							High	High	High	2.31628	2.23662	2.26257	High	High	High	1.51638	2.11973	2.22791	High		2.03703		High		2.39861		1
	LGMFNIQHCKK	34	1	1	P01009	C9(Carbamidomethyl)	1375.7	0	5.524e-06	High	High		2.29736	2.12407			High			2.72979		High	High	High	3.85214	2.51013	3.20848	High	High	High	3.09873	2.05398	3.13104	High		3.59374		High	High	3.33042	3.71615	1
	AVLTIDEK	42	1	1	P01009		888.503	0	0.004213	High	High	High	2.05517	2.03272	2.1494	High	High	High	1.93233	2.20677	2.10578	High	High	High	2.29221	2.28598	2.27266	High	High	High	2.24966	2.33052	2.1564	High	High	2.2928	2.27003	High	High	2.30213	2.14834	0
	SPLFMGK	638	1	1	P01009	M5(Oxidation)	795.407	0	0.02792	High	High	High	2.03478	2.0729	2.3688	High	High	High	2.01636	2.05681	2.06611	High	High	High	2.03771	2.06477	2.01389	High	High	High	1.96511	2.32531	2.03353	High	High	2.01037	2.06244	High	High	2.07057	2.10396	0
	WERPFEVK	10	1	1	P01009		1090.57	0	0.0008713	High			2.01868			High	High		2.20737	3.01847			High	High		2.13951	2.31638	High	High	High	1.67328	2.13368	1.9735	High		2.25115			High		1.94911	0
	VVNPTQK	58	2	2	P01009;P20848	N-Term(Acetyl)	827.461	0	0.02208	High	High	High	1.94695	2.00838	1.86735	High	High	High	1.58579	1.93824	2.057	High	High	High	2.16402	2.02687	1.92269	High	High	High	1.93379	1.94623	2.02955	High	High	1.93486	2.01013	High	High	1.81971	2.04419	0
	LSITGTYDLKSVLGQLGITK	38	1	1	P01009		2107.2	0	3.715e-09	High	High		1.71589	2.58717		High	High	High	1.57035	3.09594	1.6834	High	High	High	5.32555	2.87896	5.06558	High	High	High	4.59095	2.54463	4.71601	High	High	4.78732	3.50133	High	High	4.63715	4.48899	1
	FLENEDR	36	1	1	P01009		922.427	0	0.003029	High	High	High	1.65662	2.16668	1.9481	High	High	High	1.77214	2.05555	1.68765	High	High	High	2.10498	2.13871	1.96487	High	High	High	1.96403	1.9688	1.98214	High		2.08879		High	High	2.01648	2.19696	0
	DTEEEDFHVDQVTTVKVPMMK	53	1	1	P01009		2478.15	0	1.705e-15	High	High		1.37562	7.18596			High			6.34477		High	High	High	3.13726	5.97592	6.03794	High	High	High	4.63352	5.70264	5.52707	High	High	4.53441	5.34591	High	High	4.72032	5.32863	1
	VFSNGADLSGVTEEAPLKLSKAVHK	22	1	1	P01009		2597.38	0	6.071e-07		High			5.34299		High	High		1.50311	5.26237		High	High	High	6.14493	4.93574	5.00612		High	High		4.34028	4.43597	High	High	6.16677	5.1926	High	High	5.11421	4.78021	2
	SASLHLPKLSITGTYDLK	37	1	1	P01009		1944.08	0	2.601e-08		High			4.57231		High	High		1.29511	4.24936		High		High	5.11444		5.32952	High		High	5.34494		5.08984	High	High	5.72806	2.61846	High		5.9785		1
	SVLGQLGITKVFSNGADLSGVTEEAPLK	6	1	1	P01009		2830.51	0	0.0001526							High			1.14665			High		High	2.33744		1.27464	High			2.50135			High	High	2.54065	1.82956					1
	SVLGQLGITKVFSNGADLSGVTEEAPLKLSK	10	1	1	P01009		3158.73	0	3.514e-14													High		High	6.69514		2.95459	High		High	7.80283		3.75585	High		3.32319		High	High	5.71302	2.08543	2
	FNKPFVFLMIEQNTKSPLFMGKVVNPTQK	20	1	1	P01009		3382.8	0	1.356e-14		High			2.05871			High			5.80667		High	High	High	6.60851	2.91605	4.15877	High	High	High	7.37583	1.266	3.31588	High	High	3.40796	2.78822	High		5.46944		2
	SASLHLPKLSITGTYDLKSVLGQLGITK	32	1	1	P01009		2940.68	0	9.788e-07		High			2.59835			High			1.48835		High	High	High	5.28141	2.29734	4.24153	High	High	High	4.07381	2.63648	2.85151	High	High	4.26674	3.03987	High	High	5.26334	2.51218	2
	GTEAAGAMFLEAIPMSIPPEVKFNKPFVFLMIEQNTK	11	1	1	P01009		4096.11	0	2.493e-11		High			4.97159								High		High	4.54967		4.21775			High			4.56563	High	High	6.11196	5.15736	High	High	6.42076	6.0158	1
	AVLTIDEKGTEAAGAMFLEAIPMSIPPEVKFNKPFVFLMIEQNTK	15	1	1	P01009	M23(Oxidation)	4981.57	0	6.744e-09								High			4.33875		High		High	4.16705		5.82437	High	High	High	6.24571	4.77673	5.91254	High	High	6.2031	7.04548	High	High	6.01241	6.7505	2
	AVHKAVLTIDEK	16	1	1	P01009		1323.76	0	7.069e-05		High			3.53788			High			3.60243		High	High	High	3.70054	3.10652	3.25447	High	High	High	4.02284	3.20075	3.03995	High		4.05739		High	High	3.75037	3.06779	1
	AVHKAVLTIDEKGTEAAGAMFLEAIPMSIPPEVK	37	1	1	P01009		3563.88	0	0.0003072								High			1.67445		High		High	3.66653		3.51991	High		High	2.91965		3.63958	High	High	3.70326	3.09106	High	High	3.57915	2.83149	2
	RLGMFNIQHCKK	7	1	1	P01009	C10(Carbamidomethyl)	1531.8	0	0.003044								High			2.9735		High		High	3.06969		2.68619	High		High	3.37558		1.83093					High		2.65866		2
	SPLFMGKVVNPTQK	8	1	1	P01009		1545.85	0	7.218e-07													High		High	2.63087		2.17908	High		High	2.15744		2.58874					High		3.59708		1
	LSITGTYDLKSVLGQLGITKVFSNGADLSGVTEEAPLK	6	1	1	P01009		3922.11	0	0.002104		High			0.979894								High			2.23786			High	High		1.05823	1.0921		High	High	0.984437	2.5996					2
	RSASLHLPKLSITGTYDLK	6	1	1	P01009		2100.18	0	0.0008443															High			2.69851	High		High	1.95727		2.12069	High		2.69195		High		2.24252		2
	IVDLVKELDR	7	1	1	P01009		1199.7	0	3.287e-05		High			1.87209			High			2.03564				High			2.43303	High		High	1.74078		1.88186	High		2.21553		High		1.62546		1
	WERPFEVKDTEEEDFHVDQVTTVKVPMMK	6	1	1	P01009		3549.7	0	1.621e-05								High			2.03132			High	High		2.4354	1.61589		High			1.40308		High		1.99109		High		2.33041		2
	LQHLENELTHDIITKFLENEDRR	4	1	1	P01009		2863.47	0	1.71e-07															High			3.45474			High			4.15941	High		1.92173		High		4.2758		2
	GTEAAGAMFLEAIPMSIPPEVKFNKPFVFLMIEQNTKSPLFMGK	8	1	1	P01009		4856.51	0	2.569e-07		High			4.2627			High			6.52246			High	High		6.32086	4.38624		High			4.84187			High		7.00634	High		5.3729		2
	KQINDYVEKGTQGK	7	1	1	P01009		1607.84	0	2.274e-05		High			3.10734			High			2.88589				High			2.15618			High			2.44201		High		3.36021	High	High	3.34426	3.09269	2
	LQHLENELTHDIITKFLENEDR	3	1	1	P01009		2707.37	0	0.002563															High			1.43282			High			1.30296					High		0.978304		1
	KLYHSEAFTVNFGDTEEAK	2	1	1	P01009		2186.04	0	0.0006563																										High		2.52556					1
	FLEDVKK	17	1	1	P01009		878.498	0.001	0.03321	High	High	High	1.99142	1.71007	1.9828	High		High	2.21241		2.04336	High		High	2.09292		1.69358	High			1.68396			High	High	1.98621	1.57696					1
	FLEDVK	9	2	1	P01009		750.403	0.001	0.02657	High		High	1.55547		1.85098	High		High	1.648		1.63996																					0
	LGMFNIQHCKKLSSWVLLMK	6	1	1	P01009	C9(Carbamidomethyl)	2433.3	0.001	0.06193		High			0.983442			High			0.990106		High			0.948786									High		1.4138		High		1.01927		2
P04217	Alpha-1B-glycoprotein OS=Homo sapiens GN=A1BG PE=1 SV=4 - [A1BG_HUMAN]	69.09	1	51	51	2469	185.916	61.62	23	69	173.521	61.21	22	72	834.849	68.48	48	268	810.396	69.09	50	262	620.87	68.48	43	192	603.848	68.48	45	193	460.937	66.46	34	175	434.48	65.86	33	162	403.311	65.66	27	149	414.872	64.24	29	161	441.035	66.46	33
	Sequence	# PSMs	# Proteins	# Protein Groups	Protein Group Accessions	Modifications	MH+ [Da]	q-Value	PEP	A2	G2	M2	XCorr A2	XCorr G2	XCorr M2	B2	H2	N2	XCorr B2	XCorr H2	XCorr N2	C2	I2	O2	XCorr C2	XCorr I2	XCorr O2	D2	J2	P2	XCorr D2	XCorr J2	XCorr P2	E2	K2	XCorr E2	XCorr K2	F2	L2	XCorr F2	XCorr L2	# Missed Cleavages
	TPGAAANLELIFVGPQHAGNYR	169	1	1	P04217		2296.19	0	2.175e-17	High	High		7.05512	7.00691		High	High		6.43422	7.02771		High	High	High	7.33217	6.96957	6.90428	High	High	High	7.42431	7.45834	7.26597	High	High	7.33238	7.38646	High	High	6.99633	7.14813	0
	TDGEGALSEPSATVTIEELAAPPPPVLMHHGESSQVLHPGNK	89	1	1	P04217		4300.12	0	6.564e-08	High	High		6.49254	6.78346		High	High		6.19925	6.35478		High	High	High	7.43992	7.20657	6.84483	High	High	High	7.00087	6.39051	6.43008	High	High	7.1463	7.06854	High	High	6.55067	6.99599	0
	CEGPIPDVTFELLREGETK	42	1	1	P04217	C1(Carbamidomethyl)	2190.08	0	2.486e-10	High	High		5.14726	5.33759		High	High		3.57417	5.33062		High	High	High	5.25366	5.29588	5.40759	High	High	High	5.33088	5.50743	5.62602	High	High	5.53352	5.15145	High	High	5.69809	5.03192	1
	SSTSPDRIFFHLNAVALGDGGHYTCR	88	1	1	P04217	C25(Carbamidomethyl)	2878.37	0	5.471e-15	High	High		4.76938	8.35525		High	High		5.69927	7.15813		High	High	High	8.10092	6.84896	7.66725	High	High	High	8.18899	7.96238	7.18689	High	High	7.74716	8.0338	High	High	8.03631	6.04837	1
	SLPAPWLSMAPVSWITPGLK	393	1	1	P04217		2151.16	0	9.965e-10	High	High		4.56939	4.57042		High	High		4.66812	4.88471		High	High	High	4.37068	4.22263	4.44309	High	High	High	4.49303	4.30881	4.49163	High	High	4.84039	4.49065	High	High	4.41272	4.66217	0
	VTLTCVAPLSGVDFQLR	99	1	1	P04217	C5(Carbamidomethyl)	1876	0	2.112e-07	High	High		4.13233	4.44013		High	High		4.00728	4.4168		High	High	High	4.28918	4.53214	4.473	High	High	High	4.44463	4.5763	4.65188	High	High	4.73264	4.56514	High	High	4.6707	4.55027	0
	CEGPIPDVTFELLR	69	1	1	P04217	C1(Carbamidomethyl)	1645.82	0	2.012e-06	High	High	High	3.98652	3.70412	4.02118	High	High	High	3.24169	3.85396	3.94488	High	High	High	3.96164	4.09111	3.91191	High	High	High	3.94802	3.92453	4.12934	High	High	4.14724	4.02502	High	High	3.86915	3.82305	0
	IFFHLNAVALGDGGHYTCR	160	1	1	P04217	C18(Carbamidomethyl)	2148.04	0	8.289e-21	High	High		3.93952	6.93403		High	High		4.51292	6.7088		High	High	High	7.00725	6.9443	7.46471	High	High	High	6.05622	7.04541	5.7708	High	High	6.64373	4.21178	High	High	7.16883	7.50649	0
	SWVPHTFESELSDPVELLVAES	37	1	1	P04217		2471.2	0	1.598e-05	High	High		3.73154	3.99386		High	High		3.61913	2.33458		High	High	High	4.1379	4.0539	4.20358	High	High	High	4.24278	4.46515	3.18327	High	High	4.3777	5.55779	High	High	3.79521	3.37624	0
	HQFLLTGDTQGR	102	1	1	P04217		1372.7	0	2.095e-07	High	High	High	3.57177	3.95884	1.96579	High	High		3.55006	4.03296		High	High	High	3.85835	3.98309	3.99222	High	High	High	3.67243	3.80941	3.8617	High	High	4.0208	3.71337	High	High	3.90328	3.97397	0
	SGLSTGWTQLSK	69	1	1	P04217		1264.66	0	0.0004778	High	High	High	3.49283	3.63145	3.79017	High	High	High	3.74563	3.53899	3.56019	High	High	High	3.88351	3.62868	3.56897	High	High	High	3.6853	3.66196	3.49311	High	High	3.6603	3.69526	High	High	3.36904	3.72393	0
	LELHVDGPPPRPQLR	380	1	1	P04217		1723.96	0	8.542e-07	High	High		3.39337	3.9585		High	High		3.02119	3.9385		High	High	High	4.00946	3.91798	4.06215	High	High	High	3.85298	3.98667	3.89802	High	High	4.03898	3.62292	High	High	3.98222	3.34773	0
	LHDNQNGWSGDSAPVELILSDETLPAPEFSPEPESGR	41	1	1	P04217		3990.87	0	3.848e-20	High	High		3.32522	5.74041		High	High		5.28222	5.60169		High	High	High	6.43075	6.10683	6.81339	High	High	High	6.85441	4.77038	8.03439	High	High	6.75989	7.42014	High	High	7.2406	5.49454	0
	NGVAQEPVHLDSPAIK	49	1	1	P04217		1674.89	0	2.549e-12	High	High	High	2.8458	4.59138	3.06303	High	High	High	3.86327	4.36791	3.72169	High	High	High	4.82736	4.49401	4.9933	High	High	High	4.54591	4.9423	4.54738	High	High	4.07048	4.4251	High	High	4.97502	4.04644	0
	ATWSGAVLAGR	86	1	1	P04217		1088.59	0	0.0005497	High	High	High	2.80436	2.73161	2.5277	High	High	High	2.45469	3.01658	2.62105	High	High	High	2.81484	2.66641	2.68644	High	High	High	2.94305	2.59599	2.82526	High	High	2.73152	2.79274	High	High	2.88725	2.70989	0
	CLAPLEGAR	101	1	1	P04217	C1(Carbamidomethyl)	986.509	0	0.00394	High	High	High	2.69981	2.63437	2.44604	High	High	High	2.62313	2.53362	2.60619	High	High	High	2.69315	2.64686	2.68231	High	High	High	2.61779	2.63827	2.69512	High	High	2.59267	2.61892	High	High	2.56101	2.56857	0
	NGVAQEPVHLDSPAIKHQFLLTGDTQGR	45	1	1	P04217		3028.56	0	8.153e-13	High	High		2.49494	4.98742		High	High		1.80326	5.42045		High	High	High	7.07327	2.20275	4.84576	High	High	High	5.38616	2.7945	5.05382	High	High	5.26104	5.29409	High	High	5.01193	4.23908	1
	LLELTGPK	53	1	1	P04217		870.529	0	0.001707	High	High	High	2.30245	2.32015	1.96132	High	High	High	2.29884	2.28974	2.04914	High	High	High	2.30864	2.37837	2.31518	High	High	High	2.33847	2.26296	2.26242	High	High	2.34063	2.3583	High	High	2.31853	2.32678	0
	GVLRGVTFLLRR	11	1	1	P04217		1386.87	0	2.574e-06	High			2.26319				High			2.57155		High		High	2.71528		3.19024	High		High	2.84179		2.84761		High		3.05406	High		2.56031		2
	DAVLRCEGPIPDVTFELLR	17	1	1	P04217	C6(Carbamidomethyl)	2200.14	0	4.902e-06	High	High		2.19425	3.04597			High			3.23782		High		High	5.04937		4.93797	High		High	4.72421		4.73105	High	High	4.65449	3.05122	High	High	4.5505	4.58615	1
	GVTFLLR	44	1	1	P04217		805.492	0	0.003488	High	High		1.92654	2.02986		High	High		1.89334	1.93345		High	High	High	1.95478	1.96835	1.97985	High	High	High	2.05431	1.8442	1.99543	High	High	2.01649	1.97035	High	High	1.99685	1.9555	0
	GVTFLLRR	12	1	1	P04217		961.596	0	0.007446	High	High		1.81222	2.29686			High			1.51218		High		High	2.46163		2.15084	High		High	2.43737		2.59358	High		2.48002		High		2.49629		1
	DAVLRCEGPIPDVTFELLREGETK	28	1	1	P04217	C6(Carbamidomethyl)	2744.39	0	1.968e-12	High	High		1.76668	2.13655			High			1.95859		High		High	6.6599		6.22186	High	High	High	6.28908	1.76859	6.99464	High	High	6.52802	4.6899	High	High	6.70919	3.88408	2
	TVRTPGAAANLELIFVGPQHAGNYR	25	1	1	P04217		2652.4	0	2.588e-15		High			8.33496		High	High		4.46893	8.56286		High	High	High	8.29017	7.50154	8.18982	High	High	High	8.43843	6.3451	8.61669	High	High	8.26477	6.30454	High	High	7.97287	8.4767	1
	ATWSGAVLAGRDAVLR	12	1	1	P04217		1642.9	0	1.815e-07		High			2.97633		High	High		1.51922	3.04517		High	High	High	2.53344	2.7561	2.93331	High	High	High	1.9971	2.13519	2.6229	High		2.20181		High		2.88109		1
	SGLSTGWTQLSKLLELTGPK	16	1	1	P04217		2116.17	0	1.648e-07		High			1.73473		High			1.12022			High		High	4.44962		4.39105	High		High	4.47319		3.78008	High	High	4.90757	0.836005	High	High	4.56271	1.07849	1
	YRLHDNQNGWSGDSAPVELILSDETLPAPEFSPEPESGR	8	1	1	P04217		4310.03	0	1.556e-22													High		High	8.00494		8.21888	High		High	8.96992		6.71388	High		6.90182		High		6.44023		1
	LLELTGPKSLPAPWLSMAPVSWITPGLK	22	1	1	P04217		3002.68	0	3.172e-13		High			5.53108			High			4.9741		High	High	High	7.02965	5.44743	6.9304	High	High	High	7.31714	5.82913	6.09741	High	High	6.94834	4.44912	High	High	6.60798	6.66395	1
	TVRTPGAAANLELIFVGPQHAGNYRCR	4	1	1	P04217	C26(Carbamidomethyl)	2968.53	0	7.847e-07													High		High	6.54736		2.72902	High			6.30337							High		5.02714		2
	TPGAAANLELIFVGPQHAGNYRCR	8	1	1	P04217	C23(Carbamidomethyl)	2612.31	0	5.862e-12													High	High		6.51478	1.87122		High	High		6.67437	1.75855		High		2.45149		High	High	5.7773	3.49746	1
	SLPAPWLSMAPVSWITPGLKTTAVCR	17	1	1	P04217	C25(Carbamidomethyl)	2839.5	0	7.254e-16		High			1.27647			High			0.870773		High	High	High	5.66447	1.07907	4.44658	High	High	High	5.97653	0.832291	4.00165	High	High	3.42304	2.65816	High	High	3.90866	1.51542	1
	LLELTGPKSLPAPWLSMAPVSWITPGLKTTAVCR	7	1	1	P04217	C33(Carbamidomethyl)	3691.01	0	7.86e-08													High		High	5.16095		1.92665	High		High	3.39067		3.21676	High		4.8629		High		1.51639		2
	NGVAQEPVHLDSPAIKHQFLLTGDTQGRYR	2	1	1	P04217		3347.72	0	0.001322													High			5.11555			High			5.06502											2
	YRSWVPHTFESELSDPVELLVAES	13	1	1	P04217		2790.36	0	2.71e-09													High		High	4.79001		3.4338	High		High	4.79859		3.54149	High		3.63905		High		4.45443		1
	SSTSPDRIFFHLNAVALGDGGHYTCRYR	15	1	1	P04217	C25(Carbamidomethyl)	3197.53	0	2.059e-10													High		High	4.66834		3.41211	High		High	6.70581		3.10358	High	High	4.33313	2.22112	High		4.32261		2
	VTLTCVAPLSGVDFQLRR	15	1	1	P04217	C5(Carbamidomethyl)	2032.1	0	7.903e-10		High			2.14399			High			2.1149		High	High	High	4.4922	3.91194	4.1619	High	High	High	4.25867	2.97783	4.75762	High	High	4.12529	1.41727	High	High	3.59212	2.86488	1
	CRSGLSTGWTQLSKLLELTGPK	8	1	1	P04217	C1(Carbamidomethyl)	2432.29	0	1.147e-06													High		High	3.98532		2.52502	High		High	3.59545		2.99414	High		2.24354		High		2.73848		2
	HQFLLTGDTQGRYR	10	1	1	P04217		1691.86	0	1.625e-05								High			2.27972		High		High	3.96851		2.49148	High	High	High	3.05341	1.28562	2.24515	High		4.16008		High	High	3.47613	3.21087	1
	GVLRGVTFLLR	19	1	1	P04217		1230.77	0	0.002049		High			2.63532			High			3.27756		High	High	High	3.84512	3.30784	2.98461	High	High	High	3.60862	2.91029	3.64136	High	High	3.43113	1.19591	High		3.22606		1
	CEGPIPDVTFELLREGETKAVK	3	1	1	P04217	C1(Carbamidomethyl)	2488.27	0	0.00141													High			3.68158			High			3.22002											2
	LRCLAPLEGAR	11	1	1	P04217	C3(Carbamidomethyl)	1255.69	0	4.726e-06													High		High	3.57002		2.97629	High		High	4.09387		3.08682	High		2.67746		High		2.65802		1
	CRSGLSTGWTQLSK	16	1	1	P04217	C1(Carbamidomethyl)	1580.79	0	0.0001217		High			1.5195								High		High	3.51658		2.90509	High		High	3.65999		3.395	High		3.74334		High		2.8964		1
	ATWSGAVLAGRDAVLRCEGPIPDVTFELLR	10	1	1	P04217	C17(Carbamidomethyl)	3269.71	0	4.684e-07													High		High	3.41026		4.14376	High		High	3.57449		3.3074	High	High	2.78873	1.72922	High	High	3.19546	1.52315	2
	RGEKELLVPR	8	1	1	P04217		1196.71	0	0.001649		High			2.74945			High			2.58114		High			2.89327			High		High	3.34279		3.24111	High		3.14435		High		2.61576		2
	TTAVCRGVLR	2	1	1	P04217	C5(Carbamidomethyl)	1132.63	0	0.01995													High			2.13011									High		2.10068						1
	AVKTVRTPGAAANLELIFVGPQHAGNYR	9	1	1	P04217		2950.61	0	6.535e-10		High			4.12522										High			1.47249	High			5.9599			High	High	5.87711	1.15777	High		4.80438		2
	GEKELLVPR	9	1	1	P04217		1040.61	0	0.0002706		High			1.17214			High			1.36881			High	High		1.43826	2.45495	High		High	2.77122		2.76453		High		2.83244	High	High	3.00391	2.07878	1
	YRLHDNQNGWSGDSAPVELILSDETLPAPEFSPEPESGRALR	1	1	1	P04217		4650.25	0	0.0005389																			High			2.34898											2
	TTAVCRGVLRGVTFLLR	5	1	1	P04217	C5(Carbamidomethyl)	1919.1	0.001	0.02822													High			1.95169			High			1.30195			High		1.42782		High		1.5173		2
	SSTSPDR	8	1	1	P04217		749.343	0.002	0.03288		High			2.02441			High			2.02225		High		High	2.01437		2.03653	High	High	High	2.03974	1.95956	2.15814		High		2.0883					0
	TTAVCR	2	1	1	P04217	N-Term(Acetyl); C5(Carbamidomethyl)	749.363	0.004	0.1526													High			1.76963			High			1.22547											0
P08697	Alpha-2-antiplasmin OS=Homo sapiens GN=SERPINF2 PE=1 SV=3 - [A2AP_HUMAN]	43.99	1	23	23	518	47.622	40.33	18	22	47.4164	40.33	16	20	88.8597	38.7	18	43	62.1473	40.33	16	32	49.2923	34.42	15	25	51.2967	31.77	15	25	65.8607	38.7	18	30	66.9848	38.7	17	29	58.3184	32.38	15	28	52.311	37.47	16	26	54.6581	34.22	15
	Sequence	# PSMs	# Proteins	# Protein Groups	Protein Group Accessions	Modifications	MH+ [Da]	q-Value	PEP	A2	G2	M2	XCorr A2	XCorr G2	XCorr M2	B2	H2	N2	XCorr B2	XCorr H2	XCorr N2	C2	I2	O2	XCorr C2	XCorr I2	XCorr O2	D2	J2	P2	XCorr D2	XCorr J2	XCorr P2	E2	K2	XCorr E2	XCorr K2	F2	L2	XCorr F2	XCorr L2	# Missed Cleavages
	DSFHLDEQFTVPVEMMQAR	25	1	1	P08697		2280.04	0	2.312e-06	High	High		4.17974	1.97458		High	High	High	4.39714	1.70427	5.32687	High	High	High	4.88892	4.88339	3.65436	High		High	4.67104		4.09064	High	High	3.62083	3.61982	High	High	3.17077	4.73928	0
	LQQVLHAGSGPCLPHLLSR	34	1	1	P08697	C12(Carbamidomethyl)	2083.12	0	2.945e-08	High	High		4.09105	5.09626		High	High		4.06174	5.25795		High	High	High	4.77148	4.05042	4.23222	High	High	High	4.84406	4.15986	5.04842	High	High	4.92844	1.9277	High	High	3.5631	1.44757	0
	ELKEQQDSPGNKDFLQSLK	20	1	1	P08697		2204.12	0	2.834e-11	High	High		3.92805	4.96945		High	High	High	3.32319	3.93367	2.99283	High	High	High	4.40149	2.08997	3.12329	High	High	High	3.56253	4.03705	3.97393		High		3.6694		High		3.16874	2
	WFLLEQPEIQVAHFPFK	17	1	1	P08697		2129.12	0	6.221e-08	High	High		3.18616	2.55453		High	High		3.65428	2.40021		High	High	High	2.56805	3.48445	2.72724	High	High	High	1.88717	3.82873	2.72374	High	High	1.89836	2.34102	High	High	2.60241	2.26895	0
	GDKLFGPDLK	17	1	1	P08697		1089.59	0	3.379e-06	High	High		2.87861	2.05809		High	High		2.15624	2.53402		High	High	High	2.85291	2.15735	2.90707	High	High	High	2.69949	2.21088	2.15255	High	High	2.05424	2.76807	High	High	2.40819	2.82781	1
	LGNQEPGGQTALK	38	1	1	P08697		1312.69	0	4.504e-07	High	High	High	2.68661	3.99538	3.60643	High	High	High	2.89329	4.10218	3.78153	High	High	High	3.78863	4.12546	3.85514	High	High	High	3.76688	3.97511	3.8891	High	High	3.87475	3.97863	High	High	3.95274	3.87619	0
	LCQDLGPGAFR	47	1	1	P08697	C2(Carbamidomethyl)	1233.6	0	4.702e-05	High	High	High	2.48994	2.79268	3.145	High	High	High	2.35264	2.8835	2.79801	High	High	High	2.88977	2.8385	2.89284	High	High	High	2.76187	2.82384	2.79867	High	High	2.83555	3.05485	High	High	2.46091	2.54129	0
	DPTPEQTHR	14	1	1	P08697		1080.51	0	0.0001978	High	High	High	2.28785	2.2257	2.24315	High	High	High	1.38531	2.63784	2.06615	High	High	High	2.31584	2.01499	2.33778		High	High		2.29556	2.41429	High		2.47782		High		2.51471		0
	QEDDLANINQWVK	30	1	1	P08697		1572.77	0	2.875e-07	High	High	High	2.25341	3.17934	4.45584	High	High	High	2.74173	3.29077	4.46474	High			2.1078			High			1.87692			High		1.56131			High		2.08056	0
	NPNPSAPR	20	1	1	P08697		852.432	0	0.001017	High	High	High	2.20768	2.26591	2.37939	High	High	High	2.25515	2.28216	2.33541	High	High	High	2.28892	2.2017	2.20596	High	High	High	2.21247	2.29604	2.27076	High	High	2.12597	2.25905	High	High	2.20757	2.26581	0
	LVPPMEEDYPQFGSPK	81	1	1	P08697		1833.87	0	3.343e-08	High	High	High	2.18479	2.11222	2.39815	High	High	High	1.76612	1.77529	2.3309	High	High	High	2.25803	2.21487	2.9222	High	High	High	2.63745	2.38454	2.50606	High	High	2.29157	2.31295	High	High	2.25642	2.40487	0
	NKFDPSLTQR	59	1	1	P08697		1205.63	0	0.001079	High	High	High	2.03758	2.9345	3.35754	High	High	High	2.85498	2.55915	2.85667	High	High	High	2.84219	3.46819	3.14244	High	High	High	2.5606	3.27317	3.00119	High	High	2.60373	1.81114	High	High	3.42313	2.14826	1
	GFPIKEDFLEQSEQLFGAKPVSLTGK	5	1	1	P08697		2865.51	0	6.864e-05	High			1.86565			High			2.16862					High			1.87256		High	High		0.988334	1.64186									1
	FDPSLTQR	4	1	1	P08697		963.489	0	0.004004	High		High	1.82557		2.19863			High			1.77767									High			2.16619									0
	ELKEQQDSPGNK	7	1	1	P08697		1372.67	0	2.042e-06	High	High	High	1.53163	1.41898	3.26295			High			3.10094		High			1.96339			High			1.9715										1
	LFGPDLK	30	1	1	P08697		789.45	0	0.003502	High	High	High	1.52359	1.87157	1.5721	High	High	High	1.42772	1.81462	1.47546	High	High	High	1.85578	1.87689	1.69531	High	High	High	1.87338	1.81102	1.84949	High	High	1.9	1.82075	High	High	1.80483	1.85634	0
	GFPIKEDFLEQSEQLFGAKPVSLTGKQEDDLANINQWVK	3	1	1	P08697		4419.25	0	0.0002025	High			1.29283											High			1.71846	High			2.69422											2
	EQQDSPGNKDFLQSLK	22	1	1	P08697		1833.9	0	1.31e-05		High	High		4.27218	3.99869	High	High	High	3.15483	4.08669	4.06341	High	High	High	4.16783	4.20988	3.78284	High		High	4.07671		4.08579	High	High	4.37384	4.45067	High	High	3.88073	3.57178	1
	SPPGVCSRDPTPEQTHR	6	1	1	P08697	C6(Carbamidomethyl)	1920.9	0	0.004924													High			2.80199			High		High	2.38427		1.6804					High		2.19077		1
	QLTSGPNQEQVSPLTLLK	10	1	1	P08697		1953.07	0	2.486e-08		High			2.06879			High			1.2669		High		High	1.8958		3.11761		High	High		2.18614	1.65436		High		2.11706		High		1.98056	0
	SPPGVCSR	18	1	1	P08697	C6(Carbamidomethyl)	859.41	0.001	0.03506	High	High	High	1.64397	1.85953	2.25821	High	High	High	1.87406	2.06717	1.92989	High	High	High	1.71736	1.88248	1.80558	High	High	High	1.64674	1.99589	1.67347	High	High	1.9629	2.05244	High	High	2.17145	2.182	0
	DFLQSLK	10	1	1	P08697		850.466	0.001	0.007562		High			1.65217			High	High		1.62401	1.5783	High			1.79948				High			1.5343		High	High	1.56329	1.25384	High	High	1.36299	1.48408	0
	LGNQEPGGQTALKSPPGVCSR	1	1	1	P08697	C19(Carbamidomethyl)	2153.08	0.001	0.0639									High			1.64813																					1
P02765	Alpha-2-HS-glycoprotein OS=Homo sapiens GN=AHSG PE=1 SV=1 - [FETUA_HUMAN]	64.85	1	30	30	2941	367.852	46.32	19	127	322.28	45.5	20	114	918.43	57.49	26	258	856.639	57.49	26	261	715.805	54.22	23	211	689.599	55.86	25	208	612.176	55.86	24	176	621.171	55.86	24	181	647.399	55.86	23	187	607.139	47.96	21	185	801.968	55.86	23
	Sequence	# PSMs	# Proteins	# Protein Groups	Protein Group Accessions	Modifications	MH+ [Da]	q-Value	PEP	A2	G2	M2	XCorr A2	XCorr G2	XCorr M2	B2	H2	N2	XCorr B2	XCorr H2	XCorr N2	C2	I2	O2	XCorr C2	XCorr I2	XCorr O2	D2	J2	P2	XCorr D2	XCorr J2	XCorr P2	E2	K2	XCorr E2	XCorr K2	F2	L2	XCorr F2	XCorr L2	# Missed Cleavages
	HTFMGVVSLGSPSGEVSHPR	799	1	1	P02765		2081.02	0	3.739e-14	High	High		6.6572	6.78677		High	High		6.18746	6.40834		High	High	High	6.39799	6.08208	6.09013	High	High	High	6.32066	6.17161	6.3912	High	High	6.41861	6.68507	High	High	6.43737	6.71387	0
	TVVQPSVGAAAGPVVPPCPGR	195	1	1	P02765	C18(Carbamidomethyl)	2016.07	0	2.916e-08	High	High	High	5.42457	6.17062	6.09271	High	High	High	5.65965	5.72538	5.58563	High	High	High	5.72384	6.24203	5.7848	High	High	High	6.22351	5.8555	6.14732	High	High	5.87264	6.46499	High	High	6.05241	5.88374	0
	AQLVPLPPSTYVEFTVSGTDCVAK	626	1	1	P02765	C21(Carbamidomethyl)	2579.31	0	2.42e-08	High	High	High	5.34977	5.28025	4.37843	High	High	High	5.44224	5.69304	5.08311	High	High	High	5.15931	5.62325	5.54627	High	High	High	5.67073	5.34999	5.41032	High	High	5.20944	5.36394	High	High	5.67073	5.15934	0
	QLKEHAVEGDCDFQLLK	76	1	1	P02765	C11(Carbamidomethyl)	2030	0	3.886e-09	High	High		5.31448	4.74768		High	High		5.2476	4.49048		High	High	High	5.2616	5.90309	5.32254	High	High	High	5.24872	4.72735	5.55481	High	High	5.65579	6.63324	High	High	4.3951	5.85334	1
	EHAVEGDCDFQLLK	103	1	1	P02765	C8(Carbamidomethyl)	1660.76	0	8.084e-09	High	High	High	5.11207	5.29069	4.80781	High	High	High	4.45713	4.78959	5.19117	High	High	High	5.72623	5.00946	5.75757	High	High	High	5.65554	5.09183	5.17897	High	High	5.59915	5.15136	High	High	5.01741	4.85622	0
	VWPQQPSGELFEIEIDTLETTCHVLDPTPVAR	7	1	1	P02765	C22(Carbamidomethyl)	3677.81	0	2.564e-16	High	High		4.8353	5.04626									High			5.3308				High			7.93824	High		5.44255			High		7.38882	0
	EHAVEGDCDFQLLKLDGK	79	1	1	P02765	C8(Carbamidomethyl)	2073.99	0	1.067e-08	High	High		4.34389	5.83528		High	High		3.8567	5.42056		High	High	High	6.24282	4.73577	5.53931	High	High	High	6.07871	5.0215	5.73207	High	High	5.22974	6.13317	High	High	5.99659	5.05735	1
	HTLNQIDEVK	128	1	1	P02765		1196.63	0	6.44e-06	High	High	High	4.21048	4.52991	4.6653	High	High	High	3.85878	4.33007	4.66444	High	High	High	4.22911	4.34882	4.1663	High	High	High	4.42537	4.15053	4.15998	High	High	3.9549	4.57431	High	High	4.54763	4.36368	0
	AQLVPLPPSTYVEFTVSGTDCVAKEATEAAK	106	1	1	P02765	C21(Carbamidomethyl)	3279.64	0	1.775e-15	High	High		4.01037	4.71922		High	High		4.97678	5.71723		High	High	High	6.56064	5.58147	7.05756	High	High	High	7.39678	4.71611	7.44739	High	High	5.02761	4.91608	High	High	6.33091	6.77107	1
	CDSSPDSAEDVRK	148	1	1	P02765	C1(Carbamidomethyl); S7(Phospho)	1545.59	0	5.084e-05	High	High	High	3.63776	4.01836	3.95843	High	High	High	3.51407	3.41048	3.15057	High	High	High	3.87299	4.07201	3.77107	High	High	High	3.75247	4.04645	4.13903	High	High	3.70625	4.12005	High	High	3.3834	4.06589	1
	AHYDLRHTFMGVVSLGSPSGEVSHPR	45	1	1	P02765		2836.4	0	7.262e-18	High	High		3.53894	7.80737		High	High		3.44354	7.54012		High	High	High	7.90592	6.68464	7.86043	High	High	High	7.53943	7.81373	7.8496	High	High	8.2894	6.30113	High	High	7.21758	8.43826	1
	QLKEHAVEGDCDFQLLKLDGK	74	1	1	P02765	C11(Carbamidomethyl)	2443.23	0	6.61e-06	High	High		3.45085	4.60087		High	High		4.37125	4.27906		High	High	High	5.76663	5.31212	5.39551	High	High	High	5.42998	4.62978	5.23137	High	High	5.64797	5.17263	High	High	5.57099	4.99406	2
	TVVQPSVGAAAGPVVPPCPGRIR	37	1	1	P02765	C18(Carbamidomethyl)	2285.25	0	8.712e-09	High	High		3.06179	5.19918		High	High		3.36657	5.53837		High	High	High	5.95347	4.90986	5.29456	High	High	High	5.58185	5.53791	5.55692	High	High	5.06181	5.2154	High	High	5.42535	5.17097	1
	CDSSPDSAEDVR	60	1	1	P02765	C1(Carbamidomethyl); S7(Phospho)	1417.49	0	3.963e-06	High	High	High	2.9855	4.10516	2.51524	High	High	High	2.31844	4.02269	2.45833	High	High	High	4.0229	4.06446	3.30229	High	High	High	3.9569	3.72725	3.39973	High	High	3.78935	3.82236	High	High	4.08747	4.22824	0
	AQLVPLPPSTYVEFTVSGTDCVAKEATEAAKCNLLAEK	36	1	1	P02765	C21(Carbamidomethyl); C32(Carbamidomethyl)	4108.07	0	7.051e-13	High	High		2.90695	4.95797		High	High		2.84594	4.77704		High	High	High	4.93018	4.45341	5.05122	High	High	High	4.78367	4.43733	5.79889	High	High	5.64581	5.25743	High	High	5.10953	4.85691	2
	CNLLAEK	86	1	1	P02765	C1(Carbamidomethyl)	847.434	0	0.002306	High	High	High	2.54086	2.90277	2.81099	High	High	High	2.49507	2.99486	2.80386	High	High	High	2.92265	2.95117	2.92452	High	High	High	3.07104	2.92832	2.83012	High	High	3.03705	2.93592	High	High	2.80721	2.95874	0
	FSVVYAK	105	1	1	P02765		813.45	0	0.01103	High	High	High	2.12567	2.41237	2.28127	High	High	High	1.97852	2.32356	2.1324	High	High	High	2.29642	2.24475	2.43155	High	High	High	2.26909	2.43836	2.27084	High	High	2.39227	2.46397	High	High	2.26003	2.3086	0
	LDGKFSVVYAK	36	1	1	P02765		1226.68	0	0.01425	High	High		1.78009	2.14099		High	High		2.08191	2.46337		High	High	High	2.98525	2.66195	2.53465	High	High	High	2.3509	2.70898	2.96271	High	High	2.01615	2.28388	High	High	2.7728	2.91463	1
	QPNCDDPETEEAALVAIDYINQNLPWGYK	14	1	1	P02765	C4(Carbamidomethyl)	3363.54	0	2.296e-15		High			7.46209		High	High		2.5494	6.71818		High	High	High	6.86964	7.19282	6.22426	High		High	7.43382		6.32319	High	High	6.70152	6.48706	High	High	7.29159	6.43849	0
	EATEAAKCNLLAEK	36	1	1	P02765	C8(Carbamidomethyl)	1547.77	0	9.603e-08		High			3.13234		High	High		2.51853	3.33548		High	High	High	4.14699	2.92271	3.82206	High	High	High	4.30134	1.95792	4.29226	High	High	4.22931	4.11318	High	High	3.88367	4.22445	1
	HTLNQIDEVKVWPQQPSGELFEIEIDTLETTCHVLDPTPVAR	62	1	1	P02765	C32(Carbamidomethyl)	4855.44	0	2.65e-13		High			8.30316			High			8.33002		High	High	High	10.4254	10.1707	8.89629	High	High	High	10.0955	10.1118	8.99191	High	High	10.1916	9.84133	High	High	9.85459	9.05486	1
	EHAVEGDCDFQLLKLDGKFSVVYAK	24	1	1	P02765	C8(Carbamidomethyl)	2868.42	0	6.464e-09		High			3.3091			High			3.37897		High		High	5.26587		2.52465	High		High	5.48353		2.96872	High	High	4.1545	2.60204	High	High	3.45618	2.78896	2
	EATEAAKCNLLAEKQYGFCK	5	1	1	P02765	C8(Carbamidomethyl); C19(Carbamidomethyl)	2331.11	0	5.881e-06													High			5.00848			High		High	4.70458		1.7421					High		0.746749		2
	CNLLAEKQYGFCK	11	1	1	P02765	C1(Carbamidomethyl); C12(Carbamidomethyl)	1630.77	0	3.615e-06		High			2.62164			High			2.61615		High		High	3.87837		2.17049	High		High	3.58922		2.3463		High		2.22703	High	High	2.05726	1.86291	1
	CNLLAEKQYGFCKATLSEK	3	1	1	P02765	C1(Carbamidomethyl); C12(Carbamidomethyl)	2260.11	0	0.001982													High			2.22112			High			2.53805											2
	HTFMGVVSLGSPSGEVSHPRK	2	1	1	P02765		2209.12	0	1.474e-06															High			3.55255			High			3.86079									1
	AALAAFNAQNNGSNFQLEEISR	1	1	1	P02765		2365.15	0	0.007843																					High			1.61925									0
	AHYDLR	18	1	1	P02765		774.389	0.001	0.0552	High			1.98083			High	High	High	1.9636	2.12324	1.35975	High	High	High	2.01939	2.05736	1.98341	High	High	High	1.86635	1.97865	1.33834	High		1.94228		High	High	2.06867	2.20742	0
	QYGFCK	18	1	1	P02765	C5(Carbamidomethyl)	802.356	0.001	0.01788		High			1.78377			High			1.61015		High	High		1.63454	1.32604		High	High	High	1.29459	1.68149	1.14087		High		1.73068	High	High	1.61353	1.15996	0
	IRHFKV	1	1	1	P02765		799.494	0.006	0.1666															High			1.96056															2
P01023	Alpha-2-macroglobulin OS=Homo sapiens GN=A2M PE=1 SV=3 - [A2MG_HUMAN]	84.8	2	166	179	18925	1822.02	74.76	121	803	1823.07	73.74	111	794	3077.04	71.85	140	1166	2866.52	70.15	140	1144	4466.95	83.99	148	1576	4042.15	80.46	146	1478	3544.84	79.65	138	1370	3539.17	80.33	138	1359	3609.72	76.12	120	1317	3421.77	79.99	127	1331	2905.9	71.37	123
	Sequence	# PSMs	# Proteins	# Protein Groups	Protein Group Accessions	Modifications	MH+ [Da]	q-Value	PEP	A2	G2	M2	XCorr A2	XCorr G2	XCorr M2	B2	H2	N2	XCorr B2	XCorr H2	XCorr N2	C2	I2	O2	XCorr C2	XCorr I2	XCorr O2	D2	J2	P2	XCorr D2	XCorr J2	XCorr P2	E2	K2	XCorr E2	XCorr K2	F2	L2	XCorr F2	XCorr L2	# Missed Cleavages
	HNVYINGITYTPVSSTNEKDMYSFLEDMGLK	31	1	1	P01023		3566.68	0	8.074e-18	High	High		7.69591	7.71114		High	High		6.26613	6.33125		High	High	High	8.19754	6.1723	8.32074	High	High	High	8.54099	7.01687	8.87201	High	High	8.00979	5.71066	High	High	8.69818	5.57825	1
	APVGHFYEPQAPSAEVEMTSYVLLAYLTAQPAPTSEDLTSATNIVK	11	1	1	P01023		4907.44	0	2.113e-13	High	High		7.46959	6.71335		High	High		3.38525	9.30464									High			8.481		High		4.77395		High	High	7.24384	6.39298	0
	YDVENCLANKVDLSFSPSQSLPASHAHLR	142	1	1	P01023	C6(Carbamidomethyl)	3255.6	0	1.123e-11	High	High		7.01004	7.9716		High	High		6.81622	7.63962		High	High	High	7.64657	7.0463	8.05875	High	High	High	7.23538	6.99638	7.40251	High	High	7.88997	6.32354	High	High	7.58237	6.87031	1
	VSVQLEASPAFLAVPVEKEQAPHCICANGR	28	1	1	P01023	C24(Carbamidomethyl); C26(Carbamidomethyl)	3277.65	0	2.643e-16	High	High		6.71879	7.48699		High	High		6.35103	7.21682		High	High	High	7.58718	7.36083	7.43909	High	High	High	7.13415	7.41707	7.15545	High	High	7.28288	6.90123	High	High	8.02538	7.08836	1
	TGKAAQVTIQSSGTFSSKFQVDNNNR	3	1	1	P01023		2785.38	0	1.312e-12	High			6.71003			High			5.84832																							2
	SSSNEEVMFLTVQVKGPTQEFK	40	1	1	P01023		2485.23	0	1.034e-12	High	High		6.6727	5.07449			High			5.82493		High	High	High	3.49253	6.4735	4.03179	High	High	High	5.82608	6.12908	5.48031	High	High	5.99419	5.51171	High	High	5.72497	6.31559	1
	AFQPFFVELTMPYSVIRGEAFTLK	35	1	1	P01023		2791.45	0	4.858e-12	High	High		6.34586	5.96006		High	High		6.03587	6.08701		High	High	High	5.81126	4.52369	6.16583	High	High	High	6.11636	6.30312	6.44392	High	High	6.53244	5.20321	High	High	6.77141	2.08187	1
	AYIFIDEAHITQALIWLSQR	23	1	1	P01023		2388.27	0	9.664e-16	High	High		6.30539	7.03059		High	High		4.81313	7.13651			High	High		6.96375	5.88166		High	High		6.83437	6.70548	High	High	6.65051	3.37673	High	High	5.81221	6.00131	0
	LHTEAQIQEEGTVVELTGR	1706	1	1	P01023		2110.09	0	1.892e-17	High	High	High	6.20907	6.65179	5.69547	High	High	High	6.16222	6.95284	4.08554	High	High	High	6.35045	7.31974	6.71716	High	High	High	6.66512	6.67452	6.71632	High	High	6.82642	6.97444	High	High	5.99736	6.7352	0
	SPCYGYQWVSEEHEEAHHTAYLVFSPSK	493	1	1	P01023	C3(Carbamidomethyl)	3338.49	0	7.294e-14	High	High		6.13653	6.66244		High	High		5.22336	6.43617		High	High	High	5.88103	6.36082	7.0142	High	High	High	6.53877	6.04934	6.24013	High	High	6.02617	4.17796	High	High	6.50636	4.19171	0
	NEDSLVFVQTDKSIYKPGQTVK	34	1	1	P01023		2496.3	0	5.621e-11	High	High		5.8391	3.59387		High	High		5.64178	4.75555		High	High	High	5.5222	5.20674	5.51755	High	High	High	5.48918	3.53935	5.22001	High	High	5.73367	4.45453	High	High	5.78883	5.24822	1
	AVDQSVLLMKPDAELSASSVYNLLPEK	30	1	1	P01023		2917.52	0	1.213e-14	High	High		5.80915	5.28124		High	High		6.17637	5.48059		High	High	High	1.91091	5.96591	5.92918		High	High		5.78324	5.67311	High	High	5.51155	5.92132	High	High	6.33256	5.50602	0
	TEHPFTVEEFVLPKFEVQVTVPK	87	1	1	P01023		2700.43	0	7.97e-14	High	High		5.72828	6.22699		High	High		4.7518	6.33937		High	High	High	6.66637	6.38978	6.77137	High	High	High	6.38685	6.69867	6.42338	High	High	6.70093	6.16767	High	High	7.22356	4.74718	1
	ETTFNSLLCPSGGEVSEELSLK	38	1	1	P01023	C9(Carbamidomethyl)	2397.15	0	5.392e-07	High	High	High	5.52073	2.25162	5.07148	High	High	High	5.28728	3.46207	5.52512	High	High	High	2.33717	2.15247	3.01807	High	High	High	2.89587	2.38005	1.7826	High	High	4.00826	4.17573	High	High	4.41898	2.66181	0
	KYSDASDCHGEDSQAFCEK	177	1	1	P01023	C8(Carbamidomethyl); C17(Carbamidomethyl)	2233.88	0	1.365e-17	High	High	High	5.46629	6.87378	4.79103	High	High	High	3.96189	6.07675	5.07446	High	High	High	4.60199	6.21528	4.92032	High	High	High	3.88594	6.52103	6.95462	High	High	5.75255	6.94388	High	High	6.78571	6.28833	1
	SLFTDLEAENDVLHCVAFAVPK	125	1	1	P01023	C15(Carbamidomethyl)	2475.22	0	7.425e-11	High	High	High	5.30976	5.03041	5.7575	High	High	High	4.48545	5.35233	5.30495	High	High	High	6.8152	5.2311	5.32948	High	High	High	5.90646	6.34954	5.29663	High	High	5.42671	5.75074	High	High	6.28011	4.99681	0
	FRVVSMDENFHPLNELIPLVYIQDPK	172	1	1	P01023		3113.61	0	3.135e-19	High	High		5.2807	5.17037		High	High		5.29856	5.41795		High	High	High	5.8169	5.3419	6.4931	High	High	High	5.49992	5.56522	6.14688	High	High	5.96612	5.35359	High	High	5.40984	5.61878	1
	SFVHLEPMSHELPCGHTQTVQAHYILNGGTLLGLK	32	1	1	P01023	C14(Carbamidomethyl)	3884.96	0	2.941e-08	High	High		5.2381	6.67354		High	High		5.29662	6.89053		High	High	High	2.49928	4.31237	5.15825		High	High		2.97635	6.14873	High	High	5.36077	1.22329	High	High	4.69972	2.45577	0
	TEVSSNHVLIYLDK	68	1	1	P01023		1617.85	0	7.019e-11	High	High	High	5.21949	3.46148	1.7001	High	High	High	5.26512	4.65893	2.32503	High	High	High	4.26395	5.28172	3.75823	High	High	High	5.69961	4.92146	4.98577	High	High	4.66148	5.52928	High	High	5.83435	5.57347	0
	AGAFCLSEDAGLGISSTASLR	3061	2	2	P01023;P20742	C5(Carbamidomethyl)	2083.01	0	3.409e-10	High	High	High	5.10363	5.11333	5.69686	High	High	High	5.62585	5.21527	5.54361	High	High	High	5.43531	5.4344	5.76204	High	High	High	4.93455	5.72734	5.69224	High	High	6.22947	5.47475	High	High	5.79967	5.55957	0
	FSGQLNSHGCFYQQVK	292	1	1	P01023	C10(Carbamidomethyl)	1899.89	0	8.068e-13	High	High	High	5.07156	6.42335	5.392	High	High	High	4.90281	6.81932	5.45719	High	High	High	5.96805	6.77821	6.23039	High	High	High	5.87797	5.96409	6.90539	High	High	6.77546	5.98873	High	High	6.61778	6.2398	0
	VSVQLEASPAFLAVPVEK	66	1	1	P01023		1884.05	0	6.471e-07	High	High	High	5.00681	5.07917	5.07064	High	High	High	4.70729	5.01137	5.08536	High	High	High	4.61482	5.05696	4.92764	High	High	High	4.73596	4.72563	5.01918	High	High	4.82524	4.59383	High	High	4.74487	4.59694	0
	VYDYYETDEFAIAEYNAPCSK	328	1	1	P01023	C19(Carbamidomethyl)	2548.09	0	2.362e-13	High	High	High	5.00572	5.95785	4.72974	High	High	High	5.1422	5.83646	3.96621	High	High	High	5.78016	5.83543	5.95077	High	High	High	5.39756	5.64372	5.61067	High	High	5.75789	5.40397	High	High	5.4662	5.52025	0
	QFSFPLSSEPFQGSYK	176	1	1	P01023		1848.88	0	3.219e-09	High	High	High	4.89568	4.64888	4.81797	High	High	High	4.93351	4.87662	4.95017	High	High	High	4.93033	5.15921	4.96433	High	High	High	5.13643	4.97609	5.21382	High	High	4.83249	4.54605	High	High	5.05772	4.65454	0
	HNVYINGITYTPVSSTNEK	40	1	1	P01023		2137.05	0	3.477e-07	High	High	High	4.88116	4.37332	5.46851	High	High	High	4.30094	4.60808	5.13438	High	High	High	4.60626	4.45124	4.26089	High	High	High	4.05859	5.08959	4.44755	High	High	6.00632	4.234	High	High	4.99441	4.98921	0
	VVSMDENFHPLNELIPLVYIQDPK	285	1	1	P01023	M4(Oxidation)	2826.44	0	1.117e-10	High	High	High	4.83435	5.04309	5.0522	High	High	High	4.88462	4.88787	5.0302	High	High	High	4.85265	4.55545	5.03896	High	High	High	4.8442	5.00016	5.02657	High	High	4.82783	4.74462	High	High	5.1589	4.52668	0
	YSDASDCHGEDSQAFCEK	137	1	1	P01023	C7(Carbamidomethyl); C16(Carbamidomethyl)	2105.78	0	6.967e-10	High	High	High	4.82511	4.57776	4.08285	High	High	High	4.23275	5.46741	3.58994	High	High	High	3.35933	5.66133	4.88586	High	High	High	4.73643	4.21827	5.39431	High	High	4.19287	6.58334	High	High	4.27205	5.21219	0
	QQNAQGGFSSTQDTVVALHALSK	388	1	1	P01023		2387.2	0	6.32e-10	High	High	High	4.82183	6.83271	6.56527	High	High	High	5.81732	6.58953	6.25723	High	High	High	5.47006	6.11133	6.52377	High	High	High	6.01566	6.05953	5.8471	High	High	6.89304	6.1317	High	High	5.99908	6.06671	0
	TGTHGLLVKQEDMK	98	1	1	P01023		1556.81	0	7.77e-10	High	High		4.77611	4.12917		High	High		4.17666	4.08431		High	High	High	4.13041	4.09538	4.38677	High	High	High	4.41631	4.24914	4.58245	High	High	3.91244	4.22961	High	High	4.15847	3.68024	1
	LLIYAVLPTGDVIGDSAK	67	1	1	P01023		1845.04	0	2.789e-07	High	High	High	4.69648	4.35875	4.69899	High	High	High	4.48701	4.28067	4.83662	High	High	High	4.1879	4.48871	4.50685	High	High	High	4.33365	4.28658	4.28861	High	High	4.50534	4.47286	High	High	4.39775	4.29266	0
	VDLSFSPSQSLPASHAHLR	72	1	1	P01023		2049.05	0	2.005e-10	High	High	High	4.63325	6.49135	2.44536	High	High	High	5.83953	6.5884	1.63074	High	High	High	6.99717	5.97365	5.66797	High	High	High	6.16177	6.54911	6.05402	High	High	6.11361	4.92114	High	High	5.87424	6.90078	0
	ALLAYAFALAGNQDK	108	1	1	P01023		1565.83	0	1.983e-08	High	High		4.62047	4.5993		High	High	High	4.43851	4.49236	3.75573	High	High	High	4.64592	4.61463	4.31335	High	High	High	4.71744	4.38118	4.52241	High	High	4.6527	4.1666	High	High	4.54191	4.24263	0
	SSSNEEVMFLTVQVK	787	1	1	P01023		1697.84	0	2.595e-11	High	High	High	4.61497	4.90841	3.63687	High	High	High	4.72052	4.66778	2.95196	High	High	High	4.93775	4.54005	5.05473	High	High	High	4.69359	4.81587	4.58367	High	High	4.63048	4.90222	High	High	4.59181	4.88821	0
	LLIYAVLPTGDVIGDSAKYDVENCLANKVDLSFSPSQSLPASHAHLR	193	1	1	P01023	C24(Carbamidomethyl)	5081.61	0	2.078e-06	High	High		4.5575	5.2285		High	High		4.10423	5.31986		High	High	High	5.5168	5.75921	5.94153	High	High	High	5.7467	5.22991	5.87515	High	High	5.98845	4.86797	High	High	5.81612	5.67273	2
	MCPQLQQYEMHGPEGLR	620	1	1	P01023	C2(Carbamidomethyl)	2073.93	0	3.869e-11	High	High	High	4.54656	4.79526	4.42589	High	High	High	4.56909	5.15896	4.20498	High	High	High	4.76427	4.89218	4.90673	High	High	High	4.8662	4.82554	4.8528	High	High	4.9346	4.84219	High	High	4.75852	4.64505	0
	VYDYYETDEFAIAEYNAPCSKDLGNA	63	1	1	P01023	C19(Carbamidomethyl)	3018.3	0	1.094e-08	High	High		4.41083	4.44602		High	High		4.18796	4.39741		High	High	High	5.13682	2.46727	5.53752	High	High	High	5.9099	2.59462	5.47396	High	High	5.52049	5.52139	High	High	5.21192	4.70486	1
	IAQWQSFQLEGGLK	371	1	1	P01023		1604.84	0	1.038e-10	High	High	High	4.40262	4.57711	4.49071	High	High	High	4.26547	4.58278	4.53002	High	High	High	4.56502	4.55532	4.24479	High	High	High	4.4389	4.3979	4.45003	High	High	4.42623	4.41346	High	High	4.44999	4.38774	0
	DTVIKPLLVEPEGLEKETTFNSLLCPSGGEVSEELSLK	21	1	1	P01023	C25(Carbamidomethyl)	4158.15	0	5.562e-07	High	High		4.3874	2.61167		High	High		3.35199	3.80692		High	High	High	2.9286	2.34932	3.48917	High	High	High	3.73031	3.54341	3.16108	High		4.45409		High	High	4.31931	2.52649	1
	KYSDASDCHGEDSQAFCEKFSGQLNSHGCFYQQVK	32	1	1	P01023	C8(Carbamidomethyl); C17(Carbamidomethyl); C29(Carbamidomethyl)	4114.73	0	4.671e-11	High	High		4.36966	3.12131		High	High		4.89508	7.95607		High		High	7.22346		7.09574	High		High	6.77134		8.66374	High	High	6.94769	7.24406	High	High	6.96435	8.5288	2
	VTGEGCVYLQTSLK	422	1	1	P01023	C6(Carbamidomethyl)	1554.78	0	7.629e-09	High	High	High	4.33531	4.45873	4.36621	High	High	High	4.17383	4.46937	4.46113	High	High	High	4.3754	4.27919	4.42754	High	High	High	4.24305	4.2822	4.38894	High	High	4.26795	4.22382	High	High	4.32619	4.33826	0
	KDTVIKPLLVEPEGLEK	41	1	1	P01023		1908.11	0	7.746e-08	High	High		4.32216	3.76813			High	High		4.52206	3.27655	High	High	High	2.94274	4.06365	4.3938	High	High	High	2.25983	4.07814	3.12601	High	High	5.11578	3.99977	High	High	4.34249	4.72324	1
	AFQPFFVELTMPYSVIR	120	2	2	P01023;P20742		2045.06	0	4.19e-10	High	High	High	4.31988	4.18014	1.58847	High	High		4.34287	4.49521		High	High	High	3.84722	4.35071	3.87254	High	High	High	3.48884	4.51022	3.60696	High	High	4.38641	4.30455	High	High	4.39272	4.47253	0
	KDNSVHWERPQKPK	106	1	1	P01023		1748.92	0	3.531e-10	High	High		4.23454	5.1498		High	High		4.32334	4.58825		High	High	High	4.95976	4.82739	4.37066	High	High	High	4.96803	5.25932	4.9472	High	High	4.92936	5.24951	High	High	4.81862	4.47281	1
	AAQVTIQSSGTFSSK	1157	1	1	P01023		1511.77	0	2.306e-08	High	High	High	4.23187	4.41438	4.23777	High	High	High	4.49053	4.77487	4.41256	High	High	High	4.83166	4.9869	4.64242	High	High	High	4.76364	4.71278	4.75206	High	High	4.74964	4.4133	High	High	4.8013	4.77407	0
	LLLQQVSLPELPGEYSMK	110	1	1	P01023		2045.1	0	4.548e-06	High	High		4.22897	4.71323		High	High		4.32693	4.45526		High	High	High	4.99151	4.77785	4.62925	High	High	High	4.64314	4.66453	4.57606	High	High	5.06718	4.79233	High	High	4.61631	4.38358	0
	VSNQTLSLFFTVLQDVPVR	21	1	1	P01023		2163.18	0	2.236e-10	High	High		4.14714	4.76252			High			4.70951		High	High	High	3.73644	4.25749	5.2772	High	High	High	2.40676	5.10575	5.28832	High	High	4.42548	3.13046	High	High	5.42018	3.50558	0
	TTVMVKNEDSLVFVQTDK	313	1	1	P01023		2054.04	0	2.255e-12	High	High		4.05669	4.72378		High	High		4.94675	4.65216		High	High	High	5.56313	3.28998	5.72439	High	High	High	4.92315	4.91724	5.18554	High	High	5.54747	5.22688	High	High	5.34811	4.92309	1
	YNILPEKEEFPFALGVQTLPQTCDEPK	23	1	1	P01023	C23(Carbamidomethyl)	3163.57	0	7.17e-15	High	High		4.04229	6.05484		High	High		4.90373	6.06682		High	High	High	3.36582	4.89374	5.21494	High	High	High	3.78296	5.23166	4.75222	High	High	4.50915	3.95711	High	High	5.37331	3.9002	1
	TEHPFTVEEFVLPK	146	1	1	P01023		1672.86	0	1.54e-06	High	High	High	4.03535	4.12626	4.23158	High	High	High	3.83051	4.29256	3.86586	High	High	High	4.04555	4.49715	4.6124	High	High	High	4.16648	4.23178	4.48775	High	High	4.23342	4.18077	High	High	4.46268	3.77176	0
	NQGNTWLTAFVLK	74	2	2	P01023;P20742		1491.8	0	2.51e-07	High	High	High	3.99689	3.99499	3.96817	High	High	High	4.10033	3.94667	3.99977	High	High	High	4.07922	3.93672	4.10059	High	High	High	4.12306	3.73938	4.0863	High	High	3.84483	3.79638	High	High	4.25796	3.83328	0
	ALLAYAFALAGNQDKRK	30	1	1	P01023		1850.03	0	2.361e-08	High	High		3.98817	5.3427			High			5.67409		High	High	High	4.09618	4.34877	5.67042	High	High	High	4.53384	3.77348	4.65991	High	High	5.55172	2.01846	High	High	4.87198	4.74117	2
	LVHVEEPHTETVR	182	1	1	P01023		1545.8	0	6.779e-08	High	High	High	3.97997	4.30803	4.26995	High	High	High	4.14402	4.29702	4.04235	High	High	High	4.17626	4.5106	4.26967	High	High	High	4.36728	4.30887	4.29038	High	High	4.3989	4.28477	High	High	4.2676	4.05534	0
	SGGRTEHPFTVEEFVLPKFEVQVTVPK	42	1	1	P01023		3057.6	0	6.315e-14	High	High		3.95645	5.23053		High	High		4.10795	3.46362		High	High	High	6.26512	2.53689	6.94547	High	High	High	7.31387	3.46582	7.06794	High	High	6.75968	3.18269	High	High	7.01847	4.07216	2
	VTAAPQSVCALR	144	1	1	P01023	C9(Carbamidomethyl)	1272.67	0	2.178e-06	High	High	High	3.91314	4.1762	4.1632	High	High	High	4.22698	3.72114	3.43215	High	High	High	4.10957	3.87399	4.27557	High	High	High	2.98559	4.09387	4.26475	High	High	4.07106	3.66461	High	High	3.91852	4.13751	0
	DTVIKPLLVEPEGLEKETTFNSLLCPSGGEVSEELSLKLPPNVVEESAR	181	1	1	P01023	C25(Carbamidomethyl)	5349.78	0	1.848e-14	High	High		3.88946	7.2874		High	High		3.81068	7.1367		High	High	High	6.70891	7.20544	6.87092	High	High	High	7.48665	8.19681	6.80893	High	High	7.23987	6.99682	High	High	7.08965	6.62908	2
	DRSPCYGYQWVSEEHEEAHHTAYLVFSPSK	20	1	1	P01023	C5(Carbamidomethyl)	3609.61	0	9.15e-11	High			3.87848			High	High		4.30059	5.30328		High	High	High	4.19224	5.31963	2.09764	High	High		4.24907	5.48011		High	High	5.32104	4.67077		High		6.23909	1
	NEDSLVFVQTDK	104	1	1	P01023		1394.68	0	1.497e-07	High	High	High	3.82865	4.06459	4.11522	High	High	High	4.00144	4.01766	3.84403	High	High	High	4.15097	4.00232	4.01204	High	High	High	4.20086	3.97703	3.97667	High	High	3.90463	4.04075	High	High	4.08314	3.73611	0
	DTVIKPLLVEPEGLEK	80	1	1	P01023		1780.01	0	6.588e-06	High	High	High	3.80774	3.96549	4.62545	High	High	High	4.38692	4.53006	5.36633	High	High	High	4.54561	4.1452	4.28073	High	High	High	5.1673	4.05854	4.54845	High	High	4.17552	3.89829	High	High	3.84131	3.87266	0
	QEDMKGHFSISIPVKSDIAPVAR	26	1	1	P01023		2525.32	0	5.933e-05	High	High		3.79212	3.66705		High	High		3.18032	3.88716		High	High	High	4.69491	2.84651	4.40197	High	High	High	4.58919	2.35467	4.38228	High	High	3.87284	2.10493	High		3.51134		2
	ALLAYAFALAGNQDKR	39	1	1	P01023		1721.93	0	1.357e-07	High	High		3.69796	5.02632		High	High		3.9566	4.21082		High	High	High	5.12876	5.04383	4.76735	High	High	High	4.24561	2.35882	4.45338	High	High	4.95985	3.64692	High	High	4.88406	4.15424	1
	GHFSISIPVKSDIAPVAR	71	1	1	P01023		1894.05	0	2.046e-09	High	High		3.68153	4.96555		High	High		4.61641	5.44322		High	High	High	5.15011	5.22983	4.96108	High	High	High	5.17937	4.82903	5.38681	High	High	5.44484	4.78274	High	High	5.05112	4.5503	1
	TGKAAQVTIQSSGTFSSK	28	1	1	P01023		1797.93	0	4.665e-08	High	High	High	3.52811	3.71118	3.14181	High	High		3.61839	3.89599		High	High	High	4.59164	3.65742	4.23249	High	High	High	4.16947	2.86906	4.64223	High	High	4.12104	3.47676	High		4.99611		1
	LHTEAQIQEEGTVVELTGRQSSEITR	52	1	1	P01023		2911.48	0	6.495e-08	High	High		3.4559	5.02166		High	High		5.28636	3.94982		High		High	6.72219		6.70763	High	High	High	6.47241	3.44278	5.29884	High	High	6.44977	5.80311	High	High	6.55004	6.01829	1
	TTVMVKNEDSLVFVQTDKSIYKPGQTVK	48	1	1	P01023		3155.66	0	3.031e-12	High	High		3.42096	5.06262			High			5.56076		High	High	High	6.69891	4.66356	6.37893	High	High	High	6.22316	2.58229	7.07196	High	High	6.57507	6.08556	High	High	6.4756	5.3489	2
	KLSFYYLIMAK	55	1	1	P01023		1376.76	0	5.207e-08	High	High		3.41943	4.48599		High	High		4.02285	4.6128		High	High	High	3.37087	4.56158	4.00433	High	High	High	3.24304	4.04242	3.47467	High	High	4.01164	3.98951	High	High	3.53046	2.3609	1
	AHTSFQISLSVSYTGSR	113	1	1	P01023		1840.92	0	1.377e-07	High	High		3.35788	4.248		High	High		3.87294	3.88762			High	High		1.91244	2.47636		High	High		2.9949	2.62861	High		1.15809						0
	HYDGSYSTFGER	333	1	1	P01023		1418.6	0	6.29e-06	High	High	High	3.31993	3.83425	3.62112	High	High	High	3.32882	3.89135	3.56433	High	High	High	3.79743	3.77239	3.84316	High	High	High	3.65306	3.85085	3.87429	High	High	3.53583	3.92258	High	High	3.66089	3.68432	0
	DNSVHWERPQKPK	130	1	1	P01023		1620.82	0	1.557e-06	High	High	High	3.23112	3.87715	2.2262	High	High	High	3.62864	3.97353	1.24587	High	High	High	3.80654	3.88451	3.77662	High	High	High	3.97714	3.79199	4.15007	High	High	3.65038	3.9467	High	High	3.80613	3.65506	0
	SSGSLLNNAIK	79	2	2	P01023;P20742		1103.61	0	7.854e-07	High	High	High	3.18597	3.6421	3.55504	High	High	High	3.44216	3.67692	3.36494	High	High	High	3.51849	3.66214	3.41243	High	High	High	3.59428	3.68475	3.59172	High	High	3.58739	3.24072	High	High	3.58518	3.88387	0
	LVDGKGVPIPNKVIFIR	21	1	1	P01023		1865.14	0	5.503e-07	High	High		3.16969	2.78117		High	High		2.74765	2.95059		High	High	High	3.59525	2.87178	3.51086	High	High	High	4.05877	3.01682	3.34852	High	High	3.60622	1.73392	High	High	3.38627	1.49894	2
	MVSGFIPLKPTVK	372	2	2	P01023;P20742		1416.82	0	1.31e-06	High	High	High	3.16202	3.2465	3.33508	High	High	High	3.06659	3.2892	3.20663	High	High	High	3.44265	3.56638	3.40374	High	High	High	3.2905	3.49984	3.4491	High	High	3.28372	3.40551	High	High	3.43168	3.31771	0
	SASNMAIVDVK	170	1	1	P01023		1134.58	0	5.685e-06	High	High	High	3.10963	3.33418	3.36657	High	High	High	3.44857	3.20232	3.30598	High	High	High	3.09328	3.29907	3.11818	High	High	High	3.13824	3.24241	3.26241	High	High	3.22559	3.34146	High	High	3.25034	3.35975	0
	AIGYLNTGYQR	169	1	1	P01023		1255.64	0	0.000126	High	High	High	3.10066	2.68739	2.93595	High	High	High	3.07462	2.93291	2.89236	High	High	High	2.91739	2.74772	2.88957	High	High	High	2.65087	2.92624	2.98329	High	High	3.06723	2.62734	High	High	2.80543	2.58465	0
	DMYSFLEDMGLK	113	1	1	P01023	M9(Oxidation)	1464.64	0	0.0006914	High	High	High	3.09843	2.96361	3.22309	High	High	High	3.08782	3.10531	3.05159	High	High	High	3.04872	3.02211	3.11272	High	High	High	3.19474	3.16863	3.01179	High	High	3.03336	3.15561	High	High	3.098	3.0173	0
	QQNAQGGFSSTQDTVVALHALSKYGAATFTRTGK	6	1	1	P01023		3540.77	0	0.0002145	High	High		3.08631	3.37663			High			4.011			High			4.00127								High		4.00862		High		3.63024		2
	EQAPHCICANGR	61	1	1	P01023	C6(Carbamidomethyl); C8(Carbamidomethyl)	1412.62	0	0.001381	High	High	High	3.00746	3.49346	3.0611	High	High	High	2.9885	2.99001	2.98649	High	High	High	2.4998	3.14991	3.5415	High	High	High	2.93443	3.20467	3.22471	High	High	3.54068	3.12026	High	High	2.74974	3.34257	0
	LLIYAVLPTGDVIGDSAKYDVENCLANK	40	1	1	P01023	C24(Carbamidomethyl)	3051.58	0	2.038e-12	High	High		3.00051	2.0342		High	High		1.00225	2.31062		High	High	High	3.31332	4.32196	4.41153	High	High	High	3.72974	3.69012	4.23954	High	High	4.3605	2.94728	High	High	5.2295	2.18929	1
	SLNEEAVKKDNSVHWERPQKPK	24	1	1	P01023		2619.37	0	1.155e-08	High	High		2.99425	2.83396		High	High		3.25625	2.74872		High		High	4.8797		6.54033	High		High	4.26313		5.18528	High	High	2.24246	4.83858	High	High	3.39983	3.06439	2
	LVHVEEPHTETVRK	87	1	1	P01023		1673.9	0	2.251e-09	High	High		2.96889	4.58096		High	High		2.89732	4.18603		High	High	High	4.30353	4.51889	4.40559	High	High	High	4.20163	4.83169	4.22105	High	High	4.63564	4.50902	High	High	4.67742	4.27881	1
	TGTHGLLVK	42	1	1	P01023		925.545	0	5.308e-07	High	High	High	2.95102	3.32666	3.53098	High	High	High	3.33342	3.5692	3.53274	High	High	High	3.67173	3.19974	3.20771	High	High	High	3.25978	3.81372	2.06894	High	High	3.37945	3.56372	High	High	3.44255	3.63	0
	GHFSISIPVK	37	1	1	P01023		1084.61	0	4.496e-05	High	High	High	2.91832	3.30395	3.09215	High	High	High	2.95434	3.13921	3.0298	High	High	High	2.88319	3.33476	3.17238	High	High	High	3.11571	3.39465	2.99897	High	High	3.12202	3.2186	High	High	3.36716	3.33018	0
	QTVSWAVTPK	197	1	1	P01023		1116.61	0	2.085e-06	High	High	High	2.89955	3.24321	3.10227	High	High	High	2.78005	3.10282	3.12942	High	High	High	3.17734	3.01103	3.0769	High	High	High	3.05649	3.17073	3.05621	High	High	3.11701	3.08818	High	High	3.07467	2.97364	0
	LSFYYLIMAK	48	1	1	P01023		1248.67	0	1.519e-05	High	High		2.89654	3.07528		High	High		3.28475	3.01432		High	High	High	3.18191	2.88461	3.1915	High	High	High	3.02099	3.17962	3.14492	High	High	3.05693	3.00071	High	High	2.91934	2.69742	0
	EEFPFALGVQTLPQTCDEPK	4	1	1	P01023	C16(Carbamidomethyl)	2306.09	0	0.0006321	High			2.86946			High			2.11804																							0
	QGIPFFGQVR	136	1	1	P01023		1148.62	0	0.001872	High	High	High	2.84766	2.92369	3.01281	High	High	High	2.46095	2.94333	3.04076	High	High	High	2.96652	2.95483	2.92842	High	High	High	2.88389	2.91668	2.93255	High	High	2.98864	2.87748	High	High	3.01647	2.90532	0
	NALFCLESAWK	91	1	1	P01023	C5(Carbamidomethyl)	1338.65	0	5.534e-06	High	High		2.75036	3.28092		High	High	High	3.1057	3.29223	2.42992	High	High	High	2.9705	3.09409	3.19906	High	High	High	3.11923	3.0199	3.43418	High	High	3.2382	3.04944	High	High	3.39678	3.12662	0
	SASNMAIVDVKMVSGFIPLKPTVK	19	1	1	P01023		2532.39	0	6.382e-05	High	High		2.74616	3.20336		High	High		2.70175	3.02929		High		High	1.30882		3.0353	High	High	High	2.50058	2.742	3.03917	High		2.73407		High	High	2.775	0.985352	1
	VGFYESDVMGR	656	1	1	P01023		1259.57	0	0.0001111	High	High	High	2.72351	2.97529	2.87501	High	High	High	3.02364	2.79404	2.88134	High	High	High	2.95094	2.69758	2.78457	High	High	High	2.6205	3.01573	2.62858	High	High	2.98644	2.98463	High	High	2.9064	2.95144	0
	TAQEGDHGSHVYTK	129	1	1	P01023		1529.7	0	9.768e-11	High	High	High	2.69994	4.99262	3.05907	High	High	High	3.4372	4.80675	3.36683	High	High	High	3.8604	4.36851	4.66937	High	High	High	3.34454	4.4858	4.83357	High	High	3.68851	3.03646	High	High	3.71141	3.29784	0
	FEVQVTVPK	115	1	1	P01023		1046.59	0	0.0017	High	High	High	2.61364	2.63657	2.76851	High	High	High	2.67123	2.70072	2.68657	High	High	High	2.63149	2.6749	2.72348	High	High	High	2.53092	2.69848	2.75267	High	High	2.7337	2.63963	High	High	2.62699	2.65307	0
	YGAATFTR	43	2	2	P01023;P20742		886.441	0	0.02007	High	High	High	2.60917	2.61176	2.71744	High	High	High	2.54741	2.63028	2.5674	High	High	High	2.74969	2.71087	2.62224	High	High	High	2.54807	2.65693	2.74811	High	High	2.62839	2.55683	High	High	2.62246	2.58943	0
	ATVLNYLPK	77	2	2	P01023;P20742		1018.59	0	0.004474	High	High	High	2.58959	2.48699	2.6199	High	High	High	2.67092	2.58185	2.51807	High	High	High	2.72854	2.49055	2.43547	High	High	High	2.68392	2.68037	2.50625	High	High	2.67164	2.12213	High	High	2.49969	2.27959	0
	YSDASDCHGEDSQAFCEKFSGQLNSHGCFYQQVK	36	1	1	P01023	C7(Carbamidomethyl); C16(Carbamidomethyl); C28(Carbamidomethyl)	3986.63	0	1.571e-14	High	High		2.55198	6.02049			High			4.70138		High	High	High	6.67792	4.7173	4.81698	High	High	High	4.9722	3.25835	3.55348	High	High	6.4279	5.08846	High	High	6.94688	5.13561	1
	RKEYEMK	12	1	1	P01023		983.499	0	0.0158	High	High		2.54841	2.32888			High			2.54769		High		High	2.54057		2.2702	High	High	High	2.16891	2.19982	2.43386	High	High	2.35151	2.13525	High		2.31205		2
	LSFVKVDSHFR	16	1	1	P01023		1334.72	0	0.0001052	High			2.52517			High			2.28059			High		High	3.29172		2.95308	High		High	3.21422		3.15496	High	High	3.37455	2.54782	High		3.32484		1
	MCPQLQQYEMHGPEGLRVGFYESDVMGR	21	1	1	P01023	C2(Carbamidomethyl)	3314.48	0	7.123e-10	High			2.50603				High			2.74965		High		High	4.64499		4.54755	High		High	5.24939		5.81102	High	High	4.86327	4.51341	High	High	5.88095	4.4224	1
	IAQWQSFQLEGGLKQFSFPLSSEPFQGSYK	69	1	1	P01023		3434.71	0	5.016e-16	High	High		2.49893	6.11279		High	High		3.71025	5.69252		High	High	High	6.40972	4.98126	6.77733	High	High	High	6.78164	2.78975	7.06355	High	High	6.61952	5.75074	High	High	6.7333	5.03077	1
	QKDNGCFR	17	1	1	P01023	C6(Carbamidomethyl)	1024.46	0	0.00459	High	High	High	2.49169	1.62679	1.85281	High	High	High	2.33315	1.29378	2.0043	High	High	High	1.29828	1.6454	2.35695	High	High	High	1.9107	1.64491	2.38516	High	High	1.89704	2.32981	High	High	1.79535	1.98507	1
	LPPNVVEESAR	135	1	1	P01023		1210.64	0	4.214e-06	High	High	High	2.45039	2.57268	2.66321	High	High	High	2.45656	2.63246	2.56643	High	High	High	2.57459	2.68354	2.72596	High	High	High	2.43773	2.45979	2.64785	High	High	2.64936	2.4376	High	High	2.70666	2.30167	0
	YDVENCLANK	38	1	1	P01023	C6(Carbamidomethyl)	1225.55	0	1.396e-05	High	High	High	2.43912	2.78701	2.88268	High	High	High	2.86565	2.69585	2.99307	High	High	High	2.54114	2.86731	2.87978	High	High	High	2.79387	3.20214	2.82205	High	High	2.75601	2.63871	High	High	3.21762	2.83539	0
	SLNEEAVKK	40	1	1	P01023		1017.56	0	0.0008532	High	High	High	2.40014	2.43906	2.42222	High	High	High	2.44353	2.60457	2.43326	High	High	High	2.39132	2.31174	2.39601	High	High	High	2.46251	2.42988	2.28045	High	High	2.34964	2.42842	High	High	2.60982	2.34762	1
	FQVDNNNR	38	1	1	P01023		1006.47	0	0.001453	High	High	High	2.37097	2.29217	2.49297	High	High	High	2.15548	2.38449	2.32736	High	High	High	2.49242	2.48741	2.31129	High	High	High	2.50269	2.48038	2.41826	High	High	2.35953	2.40223	High	High	2.33829	2.34599	0
	QSSEITR	39	1	1	P01023		820.416	0	0.007282	High	High		2.35387	2.30716		High	High	High	2.21241	2.16974	2.10996	High	High	High	2.24658	2.27354	2.38558	High	High	High	2.21243	2.30227	2.36104	High	High	2.24305	2.26752	High	High	2.27484	2.35438	0
	SDIAPVAR	60	1	1	P01023		828.457	0	0.003	High	High	High	2.32087	2.59121	2.73354	High	High	High	2.16012	2.60136	2.78996	High	High	High	2.65851	2.59802	2.61861	High	High	High	2.56568	2.68728	2.36799	High	High	2.39279	2.35632	High	High	2.64226	2.49237	0
	SKAIGYLNTGYQR	59	1	1	P01023		1470.77	0	0.004894	High	High	High	2.18338	4.19169	1.33955	High	High	High	2.74915	4.03711	3.22058	High	High	High	3.99158	4.1582	4.15098	High	High	High	4.15338	3.91722	4.19833	High	High	4.28781	3.78861	High	High	4.06067	3.66729	1
	GVPIPNKVIFIR	49	1	1	P01023		1352.84	0	0.0003595	High	High		2.14795	3.13808		High	High		2.06678	3.13011		High	High	High	3.2183	3.14112	3.05078	High	High	High	3.1555	2.9575	3.16037	High	High	3.1056	2.752	High	High	3.17665	2.90392	1
	QQNAQGGFSSTQDTVVALHALSKYGAATFTR	9	1	1	P01023		3254.62	0	5.32e-07	High	High		2.0651	2.9028			High			2.12426		High		High	4.98921		3.88707	High		High	4.74569		3.65719		High		1.94857					1
	SFVHLEPMSHELPCGHTQTVQAHYILNGGTLLGLKK	28	1	1	P01023	C14(Carbamidomethyl)	4013.05	0	5.87e-12	High	High		2.03646	4.99145		High	High		3.19718	3.67188		High	High	High	4.41762	3.66327	1.45504	High	High	High	6.39693	3.22341	7.5147	High		8.13979		High		8.97123		1
	DLKPAIVK	64	1	1	P01023		883.561	0	0.009673	High	High	High	1.91783	1.84744	2.35374	High	High	High	1.9334	1.92567	2.21084	High	High	High	2.25724	2.09041	1.9832	High	High	High	1.68793	2.09295	2.02539	High	High	2.28528	1.84567	High	High	2.05181	1.98619	0
	SIYKPGQTVK	56	1	1	P01023		1120.64	0	0.001354	High	High	High	1.88126	2.70637	2.41905	High	High	High	2.32938	2.41064	2.74255	High	High	High	2.02165	2.52373	2.26774	High	High	High	2.14198	1.93977	1.84326	High	High	2.25952	2.05086	High	High	2.07249	2.3268	0
	IAQWQSFQLEGGLKQFSFPLSSEPFQGSYKVVVQK	10	1	1	P01023		3988.07	0	8.971e-11	High			1.86779			High	High		2.0735	1.82276			High	High		1.59256	5.29711		High			1.25385		High	High	3.47327	0.774249	High		3.86236		2
	TITKLSFVKVDSHFR	11	1	1	P01023		1778	0	1.789e-07	High	High		1.83479	2.62177		High	High		2.44642	2.51794			High	High		3.15033	3.24589	High	High	High	2.58832	2.91382	3.46305					High		3.29339		2
	SLNEEAVK	34	1	1	P01023		889.463	0	0.008178	High	High	High	1.80089	2.12032	1.76529	High	High	High	1.80086	1.85601	2.09255	High	High	High	2.09375	1.83894	1.87425	High	High	High	1.84799	1.84834	1.85336	High	High	1.81743	2.07908	High	High	2.02729	1.8487	0
	TAQEGDHGSHVYTKALLAYAFALAGNQDK	9	1	1	P01023		3076.52	0	0.001627	High	High		1.67235	1.55268			High			1.37747			High	High		1.54779	1.02243			High			1.8963					High		1.66716		1
	FRVVSMDENFHPLNELIPLVYIQDPKGNR	21	1	1	P01023		3440.78	0	2.666e-07	High	High		1.55605	2.39865			High			1.689		High	High	High	6.78198	1.75052	6.54755	High	High	High	5.76683	1.14739	6.62014	High		5.49819		High	High	5.21684	2.49134	2
	LSFVKVDSHFRQGIPFFGQVR	35	1	1	P01023		2464.33	0	1.122e-05	High	High		1.49269	3.63388		High	High		1.02591	3.04838		High	High	High	3.38256	2.52835	3.25477	High	High	High	3.81918	1.77816	3.10212	High	High	3.55725	1.43156	High	High	3.94371	2.05383	2
	FQVDNNNRLLLQQVSLPELPGEYSMK	9	1	1	P01023		3032.56	0	7.581e-05	High	High		0.97393	1.68508			High			1.26078		High		High	3.23082		2.57508	High		High	3.34257		2.31038	High		3.40947		High		3.1418		1
	NQGNTWLTAFVLKTFAQAR	11	2	2	P01023;P20742		2166.14	0	1.903e-07		High			2.93506		High	High		3.06224	2.95758		High		High	1.05102		2.60258	High		High	0.532338		1.85352	High		0.789102		High	High	0.756431	2.75769	1
	DLKPAIVKVYDYYETDEFAIAEYNAPCSK	15	1	1	P01023	C27(Carbamidomethyl)	3412.63	0	9.001e-06		High			1.17239		High	High		2.34849	1.48058		High		High	2.82367		2.83791	High	High	High	3.38225	0.732936	3.4094	High	High	3.75809	2.0913	High	High	2.89468	1.9709	1
	WITKQQNAQGGFSSTQDTVVALHALSK	12	1	1	P01023		2915.5	0	3.892e-08							High	High		2.16521	3.93366		High	High	High	3.20715	3.28937	2.19718	High	High		4.60015	2.62834		High	High	5.11532	2.13575	High	High	5.138	2.0232	1
	NALFCLESAWKTAQEGDHGSHVYTK	19	1	1	P01023	C5(Carbamidomethyl)	2849.33	0	2.745e-11		High			5.39803			High			3.1236		High	High	High	7.57334	1.65936	6.97813	High		High	8.31742		7.1492	High		8.75581		High		5.63864		1
	VSNQTLSLFFTVLQDVPVRDLKPAIVK	13	1	1	P01023		3027.72	0	3.34e-11		High			3.96549			High			3.79708		High	High	High	5.93311	3.18168	7.29879	High	High	High	6.08304	3.79845	5.90489	High	High	5.7723	5.43793	High	High	5.98062	4.56118	1
	HNVYINGITYTPVSSTNEKDMYSFLEDMGLKAFTNSK	4	1	1	P01023		4215.01	0	7.554e-08													High			5.76153										High		1.93819		High		1.50647	2
	ETTFNSLLCPSGGEVSEELSLKLPPNVVEESAR	61	1	1	P01023	C9(Carbamidomethyl)	3588.77	0	2.737e-17		High			4.05192			High			4.58628		High	High	High	5.72155	5.81882	6.53874	High	High	High	4.87286	5.05874	5.54526	High	High	5.57659	4.48353	High	High	5.56631	5.23369	1
	SGGRTEHPFTVEEFVLPK	22	1	1	P01023		2030.03	0	1.637e-08								High			2.25011		High	High	High	4.81971	3.44981	3.88976	High	High	High	4.50582	3.80906	4.75848	High	High	5.1616	4.19139	High	High	4.09586	4.55925	1
	SNHVSRTEVSSNHVLIYLDK	11	1	1	P01023		2298.18	0	6.996e-08													High		High	4.64285		3.70735	High		High	5.03308		3.45205	High		2.78279		High	High	2.58398	2.99263	1
	MCPQLQQYEMHGPEGLRVGFYESDVMGRGHAR	9	1	1	P01023	C2(Carbamidomethyl)	3735.7	0	0.0004244													High		High	4.42315		4.02702	High		High	3.70701		4.28766	High		4.24973		High		3.42656		2
	QLNYKHYDGSYSTFGER	12	1	1	P01023		2064.94	0	5.881e-06													High		High	4.30576		2.09103	High	High	High	2.04809	1.77762	4.13629	High	High	2.19873	2.54893	High		1.54423		1
	QFSFPLSSEPFQGSYKVVVQKK	10	1	1	P01023		2530.33	0	7.414e-06		High			2.70911			High			4.42487		High	High	High	3.63272	2.38465	3.41114	High	High	High	3.49913	2.445	4.269		High		3.40457		High		2.42355	2
	VVSMDENFHPLNELIPLVYIQDPKGNR	19	1	1	P01023		3137.61	0	1.729e-06													High		High	3.62378		3.14725	High		High	3.34715		2.92934	High	High	3.01051	2.68316	High	High	3.78183	2.61324	1
	SSSNEEVMFLTVQVKGPTQEFKK	11	1	1	P01023		2613.32	0	4.892e-09		High			3.39043								High		High	3.48338		3.95581	High			2.10028			High	High	4.38134	3.44158	High	High	6.18019	3.02124	2
	EYEMKLHTEAQIQEEGTVVELTGR	38	1	1	P01023		2790.36	0	4.804e-05		High			1.84169			High			1.61538		High		High	3.44583		2.22344	High	High	High	3.17975	2.21002	3.27643	High	High	2.08113	0.925849	High	High	2.52216	2.3314	1
	QLNYKHYDGSYSTFGERYGR	4	1	1	P01023		2441.13	0	0.0001428													High			3.17608			High		High	3.62705		2.07953	High		2.14092						2
	VGFYESDVMGRGHAR	7	1	1	P01023		1680.79	0	0.0003086								High			3.02256		High		High	3.00631		3.3665	High		High	3.40443		3.25101	High		3.05964		High		2.97699		1
	VDSHFRQGIPFFGQVR	10	1	1	P01023		1889.97	0	4.575e-05													High		High	2.76723		2.92097	High		High	3.07862		2.49255	High	High	2.85456	1.25194	High		2.99355		1
	RTTVMVKNEDSLVFVQTDK	10	1	1	P01023		2210.14	0	0.001313													High		High	2.64452		1.36771	High		High	1.625		2.82385	High		2.77684		High		2.85781		2
	GPTQEFKK	15	1	1	P01023		934.498	0	0.003033		High			2.26613			High			2.41712		High		High	2.5401		2.59826	High		High	2.11854		2.42022	High	High	2.39295	1.63038	High		2.37835		1
	YGRNQGNTWLTAFVLK	3	2	2	P01023;P20742		1867.98	0	0.0007													High		High	2.40908		1.8716	High			2.20649											1
	QEDMKGHFSISIPVK	15	1	1	P01023		1715.88	0	0.000835		High			1.92551			High			1.42886		High	High	High	2.31067	1.29133	1.86239	High		High	1.75828		2.997	High		2.63297		High		2.72718		1
	QFSFPLSSEPFQGSYKVVVQK	9	1	1	P01023		2402.24	0	1.832e-05		High			1.44065								High			2.29394			High			2.70724			High	High	2.14634	2.3588	High	High	1.98667	2.37191	1
	CIRVSVQLEASPAFLAVPVEKEQAPHCICANGR	3	1	1	P01023	C1(Carbamidomethyl); C27(Carbamidomethyl); C29(Carbamidomethyl)	3706.86	0	1.538e-05													High			2.16919			High			1.54181							High		2.53017		2
	EVLKSLNEEAVK	3	1	1	P01023		1358.75	0	0.01666													High			2.16722			High			2.29279							High		1.71584		1
	FSGQLNSHGCFYQQVKTK	8	1	1	P01023	C10(Carbamidomethyl)	2129.02	0	8.162e-05		High			1.01716			High			0.917663		High		High	1.41337		3.11801			High			2.57327					High	High	2.12314	1.41859	1
	GEAFTLKATVLNYLPK	4	1	1	P01023		1764.99	0	0.00518													High			1.27073			High			1.24764			High		1.60224		High		1.23308		1
	GNRIAQWQSFQLEGGLKQFSFPLSSEPFQGSYK	4	1	1	P01023		3761.89	0	0.0009575		High			1.0661														High		High	2.16358		2.31754						High		1.64803	2
	KEYEMKLHTEAQIQEEGTVVELTGR	5	1	1	P01023	N-Term(Acetyl); M5(Oxidation)	2976.47	0	0.003396		High			1.6513														High	High		1.65341	1.95547		High		1.80169						2
	AIGYLNTGYQRQLNYKHYDGSYSTFGER	3	1	1	P01023		3301.57	0	1.552e-06															High			2.80804	High			1.53649							High		1.66434		2
	SSGSLLNNAIKGGVEDEVTLSAYITIALLEIPLTVTHPVVR	9	1	1	P01023		4290.36	0	1.951e-13		High			7.75382			High			7.67197			High	High		6.89876	6.47254		High			7.22888		High		6.07058		High		7.65092		1
	LVHVEEPHTETVRKYFPETWIWDLVVVNSAGVAEVGVTVPDTITEWK	10	1	1	P01023		5375.76	0	1.324e-10		High			5.97245			High			6.55313				High			4.94889		High	High		1.94139	2.68337	High		5.95797		High		6.27228		2
	SLFTDLEAENDVLHCVAFAVPKSSSNEEVMFLTVQVK	1	1	1	P01023	C15(Carbamidomethyl)	4154.03	0	1.886e-05																									High		4.52229						1
	TKVFQLKR	3	1	1	P01023		1019.64	0	0.03256															High			1.52442							High		2.32209		High		1.72098		2
	VDLSFSPSQSLPASHAHLRVTAAPQSVCALR	3	1	1	P01023	C28(Carbamidomethyl)	3302.71	0	0.0009933															High			1.81692			High			1.43651	High		1.92381						1
	AFTNSKIRKPK	1	1	1	P01023		1289.77	0	0.005116																									High		1.89813						2
	GGVEDEVTLSAYITIALLEIPLTVTHPVVR	7	1	1	P01023		3205.78	0	1.474e-16		High			6.06675			High			4.66848			High			6.79235			High			6.46791		High		1.67814						0
	TEVSSNHVLIYLDKVSNQTLSLFFTVLQDVPVRDLKPAIVK	4	1	1	P01023		4626.55	0	1.989e-15		High			8.64715			High			6.10324									High			2.86324						High		6.90309		2
	KYFPETWIWDLVVVNSAGVAEVGVTVPDTITEWK	8	1	1	P01023		3848.98	0	1.113e-18		High			8.75225			High			8.67121			High			8.42977			High			8.09265										1
	YGRNQGNTWLTAFVLKTFAQAR	2	2	2	P01023;P20742		2542.33	0	0.00261		High			1.14561			High			1.76611																						2
	YFPETWIWDLVVVNSAGVAEVGVTVPDTITEWK	3	1	1	P01023		3720.89	0	4.345e-11														High			5.48098			High			6.64572										0
	TEVSSNHVLIYLDKVSNQTLSLFFTVLQDVPVR	1	1	1	P01023		3762.02	0	1.468e-10														High			4.94574																1
	QTVSWAVTPKSLGNVNFTVSAEALESQELCGTEVPSVPEHGR	2	1	1	P01023	N-Term(Acetyl); T2(Phospho); T8(Phospho); T18(Phospho); C30(Carbamidomethyl)	4793.12	0	0.001116									High			2.41091																					1
	HYDGSYSTFGERYGR	2	1	1	P01023		1794.78	0	0.0009728															High			2.69359			High			2.28818									1
	GNRIAQWQSFQLEGGLK	1	1	1	P01023		1932.02	0	0.0006833															High			2.33174															1
	KEYEMK	18	1	1	P01023		827.397	0.001	0.01634	High	High	High	2.11332	2.63516	2.28783	High	High	High	2.39661	2.18126	2.04652	High	High	High	2.20889	2.49995	2.48712		High	High		2.53609	2.30467	High	High	2.25563	2.31951	High	High	2.09744	2.36236	1
	YNILPEK	6	3	2	P01023;P20742		876.483	0.001	0.02622	High		High	2.10949		1.83027	High		High	1.91484		2.14804																					0
	TKVFQLK	18	1	1	P01023		863.535	0.001	0.04324	High	High		1.69822	2.12801		High	High		1.83269	1.97029		High		High	2.35998		2.17767	High	High	High	1.95643	1.61118	2.20109	High	High	2.24371	1.53166	High	High	2.04719	1.90481	1
	GPTQEFK	22	1	1	P01023		806.404	0.001	0.01225		High	High		1.96538	1.34308	High	High	High	2.22032	2.08022	1.3386	High		High	1.64322		2.01985	High		High	2.20988		1.94203	High		1.91125		High		2.01719		0
	YDVENCLANKVDLSFSPSQSLPASHAHLRVTAAPQSVCALR	1	1	1	P01023	C6(Carbamidomethyl); C38(Carbamidomethyl)	4509.24	0.001	0.03179													High			1.81219																	2
	VFQLKR	9	1	1	P01023		790.493	0.001	0.01676		High			1.72993			High			1.6358		High	High	High	1.61732	1.81195	1.31076	High	High		1.75429	1.70629		High		1.63673		High		1.59004		1
	QTVSWAVTPKSLGNVNFTVSAEALESQELCGTEVPSVPEHGRK	1	1	1	P01023	N-Term(Acetyl); T2(Phospho); T8(Phospho); T18(Phospho); C30(Carbamidomethyl)	4921.19	0.001	0.05904																									High		1.69984						2
	VDSHFR	25	2	2	P01023;P20742		760.374	0.001	0.07955		High	High		1.21109	1.60143			High			2.00315		High	High		1.93008	2.05598		High	High		1.95371	1.87058		High		2.00752	High	High	1.42126	2.01222	0
	YNILPEKEEFPFALGVQTLPQTCDEPKAHTSFQISLSVSYTGSR	1	1	1	P01023	C23(Carbamidomethyl)	4985.46	0.001	0.00831		High			1.9748																												2
	GEAFTLK	37	1	1	P01023		765.414	0.001	0.05257			High			1.74988			High			1.54594																					0
	KPKMCPQLQQYEMHGPEGLR	2	1	1	P01023	N-Term(Acetyl); M4(Oxidation); C5(Carbamidomethyl)	2485.2	0.002	0.0963															High			1.33446							High		1.29044						1
	WITKQQNAQGGFSSTQDTVVALHALSKYGAATFTR	1	1	1	P01023		3782.92	0.002	0.04418																					High			1.37713									2
	TAQEGDHGSHVYTKALLAYAFALAGNQDKR	1	1	1	P01023		3232.63	0.003	0.05766	High			1.2666																													2
	VNYKDR	7	1	1	P01023		794.416	0.003	0.06933															High			1.79968	High	High	High	2.03924	1.88186	1.9529	High		1.83189		High		1.88793		1
	DNGCFR	5	2	2	P01023;P20742	C4(Carbamidomethyl)	768.31	0.003	0.1226			High			2.02319		High			2.05034				High			2.04941			High			2.08304		High		2.00049					0
	TITKLSFVK	1	1	1	P01023		1036.64	0.005	0.1122																			High			1.44032											1
	AYIFIDEAHITQALIWLSQRQK	1	1	1	P01023		2644.43	0.007	0.1714		High			1.03581																												1
P12814	Alpha-actinin-1 OS=Homo sapiens GN=ACTN1 PE=1 SV=2 - [ACTN1_HUMAN]	7.74	1	6	6	8
	Sequence	# PSMs	# Proteins	# Protein Groups	Protein Group Accessions	Modifications	MH+ [Da]	q-Value	PEP	A2	G2	M2	XCorr A2	XCorr G2	XCorr M2	B2	H2	N2	XCorr B2	XCorr H2	XCorr N2	C2	I2	O2	XCorr C2	XCorr I2	XCorr O2	D2	J2	P2	XCorr D2	XCorr J2	XCorr P2	E2	K2	XCorr E2	XCorr K2	F2	L2	XCorr F2	XCorr L2	# Missed Cleavages
	ETADTDTADQVMASFK	1	1	1	P12814		1729.76	0	9.463e-07			High			3.39675																											0
	TINEVENQILTR	3	1	1	P12814		1429.77	0	1.203e-05			High			1.96825			High			2.79612																					0
	VLAVNQENEQLMEDYEK	1	1	1	P12814		2051.96	0	0.0001567									High			1.80752																					0
	LDHLAEK	1	1	1	P12814		825.446	0.001	0.01027			High			2.22459																											0
	ALDFIASK	1	1	1	P12814		864.481	0.001	0.01152			High			1.72696																											0
	IMSIVDPNR	1	1	1	P12814		1044.55	0.003	0.1236			High			1.59402																											0
P04745	Alpha-amylase 1 OS=Homo sapiens GN=AMY1A PE=1 SV=2 - [AMY1_HUMAN]	3.13	3	1	1	4																					0	3.13	1	1									1.75171	3.13	1	1	0	3.13	1	1
	Sequence	# PSMs	# Proteins	# Protein Groups	Protein Group Accessions	Modifications	MH+ [Da]	q-Value	PEP	A2	G2	M2	XCorr A2	XCorr G2	XCorr M2	B2	H2	N2	XCorr B2	XCorr H2	XCorr N2	C2	I2	O2	XCorr C2	XCorr I2	XCorr O2	D2	J2	P2	XCorr D2	XCorr J2	XCorr P2	E2	K2	XCorr E2	XCorr K2	F2	L2	XCorr F2	XCorr L2	# Missed Cleavages
	TGSGDIENYNDATQVR	4	3	1	P04745		1739.79	0	0.0001593														High			1.75171			High	High		1.41748	1.40691					High		0.59749		0
P06733	Alpha-enolase OS=Homo sapiens GN=ENO1 PE=1 SV=2 - [ENOA_HUMAN]	24.42	3	10	10	21																					0	8.06	4	4					0	1.84	1	1	0	3.69	2	2	0	2.3	1	1	0	4.15	2
	Sequence	# PSMs	# Proteins	# Protein Groups	Protein Group Accessions	Modifications	MH+ [Da]	q-Value	PEP	A2	G2	M2	XCorr A2	XCorr G2	XCorr M2	B2	H2	N2	XCorr B2	XCorr H2	XCorr N2	C2	I2	O2	XCorr C2	XCorr I2	XCorr O2	D2	J2	P2	XCorr D2	XCorr J2	XCorr P2	E2	K2	XCorr E2	XCorr K2	F2	L2	XCorr F2	XCorr L2	# Missed Cleavages
	IEEELGSK	4	1	1	P06733		904.458	0	0.001758			High			2.23801		High			1.50845															High		1.56558	High		1.52655		0
	VNQIGSVTESLQACK	3	2	1	P06733	C14(Carbamidomethyl)	1633.83	0	6.184e-06									High			2.86941																	High		1.3069		0
	YISPDQLADLYK	3	1	1	P06733		1425.73	0	0.0001321			High			2.46767			High			1.66613																					0
	KLNVTEQEK	1	1	1	P06733		1088.6	0	0.0003118			High			2.26824																											1
	AAVPSGASTGIYEALELR	1	2	1	P06733		1804.94	0	4.629e-06									High			3.65088																					0
	GNPTVEVDLFTSK	1	1	1	P06733		1406.72	0	0.005713									High			1.69698																					0
	YDLDFK	1	3	1	P06733		800.382	0.001	0.006954																													High		1.32804		0
	IGAEVYHNLK	3	1	1	P06733		1143.62	0.001	0.006056														High			1.37256			High			1.64177			High		1.01625					0
	TIAPALVSK	2	1	1	P06733		899.557	0.001	0.03621			High			1.92748			High			2.049																					0
	YNQLLR	2	1	1	P06733		806.452	0.002	0.02379														High			1.29643												High		0.977837		0
P00709	Alpha-lactalbumin OS=Homo sapiens GN=LALBA PE=1 SV=1 - [LALBA_HUMAN]	5.63	1	1	1	3																									0	5.63	1	1
	Sequence	# PSMs	# Proteins	# Protein Groups	Protein Group Accessions	Modifications	MH+ [Da]	q-Value	PEP	A2	G2	M2	XCorr A2	XCorr G2	XCorr M2	B2	H2	N2	XCorr B2	XCorr H2	XCorr N2	C2	I2	O2	XCorr C2	XCorr I2	XCorr O2	D2	J2	P2	XCorr D2	XCorr J2	XCorr P2	E2	K2	XCorr E2	XCorr K2	F2	L2	XCorr F2	XCorr L2	# Missed Cleavages
	CELSQLLK	3	1	1	P00709	C1(Carbamidomethyl)	990.528	0.005	0.185		High	High		1.49952	1.29863			High			1.70619																					0
Q16706	Alpha-mannosidase 2 OS=Homo sapiens GN=MAN2A1 PE=1 SV=2 - [MA2A1_HUMAN]	4.37	1	4	4	7																	0	1.05	1	1																					0	0.87	1
	Sequence	# PSMs	# Proteins	# Protein Groups	Protein Group Accessions	Modifications	MH+ [Da]	q-Value	PEP	A2	G2	M2	XCorr A2	XCorr G2	XCorr M2	B2	H2	N2	XCorr B2	XCorr H2	XCorr N2	C2	I2	O2	XCorr C2	XCorr I2	XCorr O2	D2	J2	P2	XCorr D2	XCorr J2	XCorr P2	E2	K2	XCorr E2	XCorr K2	F2	L2	XCorr F2	XCorr L2	# Missed Cleavages
	GLEQGIQDNK	1	1	1	Q16706		1101.55	0.001	0.04445																										High		1.57719					0
	KFIWSEISYLSK	2	1	1	Q16706	S8(Phospho)	1580.79	0.001	0.02289															High			1.613															1
	GTGLFCSTTQGK	1	1	1	Q16706	C6(Carbamidomethyl)	1256.59	0.003	0.1184																									High		1.42586						0
	HHEVNVQFSWYGTTIK	3	1	1	Q16706	Y11(Phospho)	2025.92	0.004	0.1053															High			0.73577															0
P49641	Alpha-mannosidase 2x OS=Homo sapiens GN=MAN2A2 PE=2 SV=3 - [MA2A2_HUMAN]	1.83	1	2	2	2					0	0.96	1	1
	Sequence	# PSMs	# Proteins	# Protein Groups	Protein Group Accessions	Modifications	MH+ [Da]	q-Value	PEP	A2	G2	M2	XCorr A2	XCorr G2	XCorr M2	B2	H2	N2	XCorr B2	XCorr H2	XCorr N2	C2	I2	O2	XCorr C2	XCorr I2	XCorr O2	D2	J2	P2	XCorr D2	XCorr J2	XCorr P2	E2	K2	XCorr E2	XCorr K2	F2	L2	XCorr F2	XCorr L2	# Missed Cleavages
	TVIQLDSSPR	1	1	1	P49641		1115.61	0.001	0.03344			High			1.46329																											0
	FLWAEVSFFAK	1	1	1	P49641	S7(Phospho)	1424.66	0.007	0.1592							High			1.09504																							0
P17050	Alpha-N-acetylgalactosaminidase OS=Homo sapiens GN=NAGA PE=1 SV=2 - [NAGAB_HUMAN]	5.35	1	2	2	2
	Sequence	# PSMs	# Proteins	# Protein Groups	Protein Group Accessions	Modifications	MH+ [Da]	q-Value	PEP	A2	G2	M2	XCorr A2	XCorr G2	XCorr M2	B2	H2	N2	XCorr B2	XCorr H2	XCorr N2	C2	I2	O2	XCorr C2	XCorr I2	XCorr O2	D2	J2	P2	XCorr D2	XCorr J2	XCorr P2	E2	K2	XCorr E2	XCorr K2	F2	L2	XCorr F2	XCorr L2	# Missed Cleavages
	LDGCFSTPEER	1	1	1	P17050	C4(Carbamidomethyl)	1310.56	0	0.003672			High			2.08862																											0
	INQDPLGIQGR	1	1	1	P17050		1210.65	0.001	0.01258									High			1.81897																					0
P54802	Alpha-N-acetylglucosaminidase OS=Homo sapiens GN=NAGLU PE=1 SV=2 - [ANAG_HUMAN]	13.86	2	8	8	14
	Sequence	# PSMs	# Proteins	# Protein Groups	Protein Group Accessions	Modifications	MH+ [Da]	q-Value	PEP	A2	G2	M2	XCorr A2	XCorr G2	XCorr M2	B2	H2	N2	XCorr B2	XCorr H2	XCorr N2	C2	I2	O2	XCorr C2	XCorr I2	XCorr O2	D2	J2	P2	XCorr D2	XCorr J2	XCorr P2	E2	K2	XCorr E2	XCorr K2	F2	L2	XCorr F2	XCorr L2	# Missed Cleavages
	AAAVSEAEADFYEQNSR	4	1	1	P54802		1857.83	0	9.925e-07			High			3.54252			High			3.75594																					0
	LPRPLPAVPGELTEATPNR	2	1	1	P54802		2028.12	0	0.0003835			High			3.29139			High			2.04706																					0
	SDVFEAWR	1	1	1	P54802		1009.47	0	0.0073			High			1.56472																											0
	ALAAKPGLDTYSLGGGGAAR	1	1	1	P54802		1845.98	0	0.0006493									High			2.49745																					0
	YDLLDLTR	1	1	1	P54802		1008.54	0	0.001643									High			2.32718																					0
	AVLGAVPR	2	1	1	P54802		782.486	0.001	0.03763			High			1.87415			High			1.54451																					0
	LLGPGPAADFSVSVER	1	1	1	P54802		1614.85	0.001	0.05389			High			1.1823																											0
	ELASLLR	2	2	1	P54802		801.483	0.002	0.104			High			1.59593			High			1.62031																					0
Q16586	Alpha-sarcoglycan OS=Homo sapiens GN=SGCA PE=1 SV=1 - [SGCA_HUMAN]	1.81	1	1	1	1																	2.55485	1.81	1	1
	Sequence	# PSMs	# Proteins	# Protein Groups	Protein Group Accessions	Modifications	MH+ [Da]	q-Value	PEP	A2	G2	M2	XCorr A2	XCorr G2	XCorr M2	B2	H2	N2	XCorr B2	XCorr H2	XCorr N2	C2	I2	O2	XCorr C2	XCorr I2	XCorr O2	D2	J2	P2	XCorr D2	XCorr J2	XCorr P2	E2	K2	XCorr E2	XCorr K2	F2	L2	XCorr F2	XCorr L2	# Missed Cleavages
	KEGVYIK	1	1	1	Q16586		836.487	0.006	0.2167																									High		2.55485						1
O75443	Alpha-tectorin OS=Homo sapiens GN=TECTA PE=1 SV=3 - [TECTA_HUMAN]	0.46	1	1	1	2																																	0	0.46	1	1	0	0.46	1	1
	Sequence	# PSMs	# Proteins	# Protein Groups	Protein Group Accessions	Modifications	MH+ [Da]	q-Value	PEP	A2	G2	M2	XCorr A2	XCorr G2	XCorr M2	B2	H2	N2	XCorr B2	XCorr H2	XCorr N2	C2	I2	O2	XCorr C2	XCorr I2	XCorr O2	D2	J2	P2	XCorr D2	XCorr J2	XCorr P2	E2	K2	XCorr E2	XCorr K2	F2	L2	XCorr F2	XCorr L2	# Missed Cleavages
	IGGIGASEVK	2	1	1	O75443		930.526	0.003	0.08034														High			1.59835			High			1.51586										0
Q9NP70	Ameloblastin OS=Homo sapiens GN=AMBN PE=1 SV=1 - [AMBN_HUMAN]	2.46	1	1	1	1
	Sequence	# PSMs	# Proteins	# Protein Groups	Protein Group Accessions	Modifications	MH+ [Da]	q-Value	PEP	A2	G2	M2	XCorr A2	XCorr G2	XCorr M2	B2	H2	N2	XCorr B2	XCorr H2	XCorr N2	C2	I2	O2	XCorr C2	XCorr I2	XCorr O2	D2	J2	P2	XCorr D2	XCorr J2	XCorr P2	E2	K2	XCorr E2	XCorr K2	F2	L2	XCorr F2	XCorr L2	# Missed Cleavages
	LISHGPMPQNK	1	1	1	Q9NP70		1221.64	0.004	0.1686			High			2.06926																											0
Q03154	Aminoacylase-1 OS=Homo sapiens GN=ACY1 PE=1 SV=1 - [ACY1_HUMAN]	2.7	1	1	1	1
	Sequence	# PSMs	# Proteins	# Protein Groups	Protein Group Accessions	Modifications	MH+ [Da]	q-Value	PEP	A2	G2	M2	XCorr A2	XCorr G2	XCorr M2	B2	H2	N2	XCorr B2	XCorr H2	XCorr N2	C2	I2	O2	XCorr C2	XCorr I2	XCorr O2	D2	J2	P2	XCorr D2	XCorr J2	XCorr P2	E2	K2	XCorr E2	XCorr K2	F2	L2	XCorr F2	XCorr L2	# Missed Cleavages
	EGSVTSVNLTK	1	1	1	Q03154		1134.6	0	0.003313									High			1.92616																					0
Q9H4A4	Aminopeptidase B OS=Homo sapiens GN=RNPEP PE=1 SV=2 - [AMPB_HUMAN]	2.77	1	1	1	1
	Sequence	# PSMs	# Proteins	# Protein Groups	Protein Group Accessions	Modifications	MH+ [Da]	q-Value	PEP	A2	G2	M2	XCorr A2	XCorr G2	XCorr M2	B2	H2	N2	XCorr B2	XCorr H2	XCorr N2	C2	I2	O2	XCorr C2	XCorr I2	XCorr O2	D2	J2	P2	XCorr D2	XCorr J2	XCorr P2	E2	K2	XCorr E2	XCorr K2	F2	L2	XCorr F2	XCorr L2	# Missed Cleavages
	VGEGPGVCWLAPEQTAGK	1	1	1	Q9H4A4	C8(Carbamidomethyl)	1855.9	0.003	0.1438			High			0.585824																											0
P15144	Aminopeptidase N OS=Homo sapiens GN=ANPEP PE=1 SV=4 - [AMPN_HUMAN]	25.75	1	25	25	115									26.7	14.89	14	17	30.01	13.34	13	15	10.8277	6.51	6	7	12.5997	7.96	8	8	12.9057	9.51	7	7	16.0196	11.27	9	9	15.003	9.72	8	9	10.2993	9.1	7	9	12.2952	9.62	8
	Sequence	# PSMs	# Proteins	# Protein Groups	Protein Group Accessions	Modifications	MH+ [Da]	q-Value	PEP	A2	G2	M2	XCorr A2	XCorr G2	XCorr M2	B2	H2	N2	XCorr B2	XCorr H2	XCorr N2	C2	I2	O2	XCorr C2	XCorr I2	XCorr O2	D2	J2	P2	XCorr D2	XCorr J2	XCorr P2	E2	K2	XCorr E2	XCorr K2	F2	L2	XCorr F2	XCorr L2	# Missed Cleavages
	VVATTQMQAADAR	17	1	1	P15144		1361.68	0	4.571e-08		High			2.65486			High	High		3.40826	2.78258	High	High	High	3.75952	3.37104	1.37276	High	High	High	3.99221	3.48139	1.49711	High	High	2.0408	2.65865	High	High	2.0515	2.62073	0
	VTLRPYLTPNDR	4	1	1	P15144		1444.79	0	9.931e-06													High			2.66064			High		High	3.23403		2.2458		High		2.49144					0
	EATDVIIIHSK	7	1	1	P15144		1225.68	0	0.01072								High			1.86834		High			2.65267			High	High		2.35053	1.58901						High		2.05466		0
	ENKEVVLQWFTENSK	4	1	1	P15144		1850.93	0	0.001942													High		High	2.42593		2.24469	High		High	1.98842		1.43761									1
	SEYMEGNVR	10	1	1	P15144		1084.47	0	0.0004648		High			1.91922			High			1.80839		High	High	High	1.96419	1.994	1.97686	High		High	1.96091		2.07626		High		1.99893	High	High	1.90209	1.90981	0
	KVVATTQMQAADARK	2	1	1	P15144		1617.87	0	0.02574													High			1.95466													High		1.30878		2
	QVTPLFIHFR	1	1	1	P15144		1257.71	0	0.01355													High			1.94899																	0
	DLTALSNMLPK	14	1	1	P15144		1202.65	0	5.082e-06		High			1.75915			High			1.77138		High	High	High	1.94357	1.63563	2.19839	High	High	High	2.44189	1.543	2.15636		High		1.43288		High		1.38062	0
	DNEETGFGSGTR	4	1	1	P15144		1269.53	0	0.0002182													High			1.76507			High			1.9727			High	High	1.83849	1.33402					0
	DHSAIPVINR	8	1	1	P15144		1121.61	0	2.136e-05		High			1.73748								High	High	High	1.73566	1.77196	2.49026	High	High	High	1.82692	1.75011	2.0753	High		1.86754						0
	KIQTQLQR	2	1	1	P15144		1014.61	0	0.0009105													High			1.68723			High			1.96116											1
	SEVYGPMK	7	1	1	P15144		910.436	0	0.00316								High			2.04965		High	High	High	1.62249	1.90923	1.7653	High		High	1.92128		1.6312									0
	KVVATTQMQAADAR	4	1	1	P15144		1489.77	0	0.0007313													High			1.19482									High		3.46793		High		2.89452		1
	SDQIGLPDFNAGAMENWGLVTYR	1	1	1	P15144		2554.2	0	0.005374													High			1.11586																	0
	KQVTPLFIHFR	1	1	1	P15144		1385.8	0	0.0003289																			High			2.3338											1
	VNYDEENWRK	1	1	1	P15144		1352.62	0	0.001975																			High			1.59887											1
	EVVLQWFTENSK	2	1	1	P15144		1479.74	0	0.0003949																			High			1.5007				High		2.66092					0
	QWMENPNNNPIHPNLR	8	1	1	P15144		1973.95	0	0.0003962		High			1.60176			High			1.49631			High			1.94666			High	High		2.13191	1.95611	High	High	1.78264	1.5901	High		2.04374		0
	QQQDYWLIDVR	2	1	1	P15144		1463.73	0	0.000262																									High		1.61297		High		1.65318		0
	AQIINDAFNLASAHK	3	1	1	P15144		1612.85	0	8.978e-07		High			2.62639			High			2.52267																		High		1.56045		0
	ENSLLFDPLSSSSSNKER	4	1	1	P15144		2009.98	0	0.0001979		High			2.20857			High			2.115			High			2.20547			High			1.80335										1
	ALEQALEK	4	1	1	P15144		901.5	0	0.009726			High			1.3969		High	High		2.34425	1.80386														High		2.48528					0
	ENSLLFDPLSSSSSNK	2	1	1	P15144		1724.84	0	0.008593			High			0.908236			High			1.38931																					0
	GVGGSQPPDIDKTELVEPTEYLVVHLK	1	1	1	P15144		2920.53	0	0.0003312															High			2.31299															1
	VNYDEENWR	2	1	1	P15144		1224.52	0.003	0.05688														High			1.46621			High			0.959881										0
Q6DCA0	AMMECR1-like protein OS=Homo sapiens GN=AMMECR1L PE=1 SV=1 - [AMERL_HUMAN]	4.84	1	1	1	1	0	4.84	1	1
	Sequence	# PSMs	# Proteins	# Protein Groups	Protein Group Accessions	Modifications	MH+ [Da]	q-Value	PEP	A2	G2	M2	XCorr A2	XCorr G2	XCorr M2	B2	H2	N2	XCorr B2	XCorr H2	XCorr N2	C2	I2	O2	XCorr C2	XCorr I2	XCorr O2	D2	J2	P2	XCorr D2	XCorr J2	XCorr P2	E2	K2	XCorr E2	XCorr K2	F2	L2	XCorr F2	XCorr L2	# Missed Cleavages
	EQDWDQIQTIDSLLR	1	1	1	Q6DCA0		1859.91	0.001	0.01624	High			1.31104																													0
P05067	Amyloid beta A4 protein OS=Homo sapiens GN=APP PE=1 SV=3 - [A4_HUMAN]	4.42	1	4	4	5
	Sequence	# PSMs	# Proteins	# Protein Groups	Protein Group Accessions	Modifications	MH+ [Da]	q-Value	PEP	A2	G2	M2	XCorr A2	XCorr G2	XCorr M2	B2	H2	N2	XCorr B2	XCorr H2	XCorr N2	C2	I2	O2	XCorr C2	XCorr I2	XCorr O2	D2	J2	P2	XCorr D2	XCorr J2	XCorr P2	E2	K2	XCorr E2	XCorr K2	F2	L2	XCorr F2	XCorr L2	# Missed Cleavages
	EVCSEQAETGPCR	1	1	1	P05067	C3(Carbamidomethyl); C12(Carbamidomethyl)	1522.62	0	6.472e-05			High			2.40903																											0
	VEAMLNDR	1	1	1	P05067		947.462	0.001	0.03176			High			2.20993																											0
	EWEEAER	2	1	1	P05067		948.406	0.006	0.2102			High			1.61284			High			1.57658																					0
	MSQVMR	1	1	1	P05067		751.359	0.007	0.2232			High			1.60465																											0
Q9H1A4	Anaphase-promoting complex subunit 1 OS=Homo sapiens GN=ANAPC1 PE=1 SV=1 - [APC1_HUMAN]	0.93	1	1	1	3																													0	0.93	1	2
	Sequence	# PSMs	# Proteins	# Protein Groups	Protein Group Accessions	Modifications	MH+ [Da]	q-Value	PEP	A2	G2	M2	XCorr A2	XCorr G2	XCorr M2	B2	H2	N2	XCorr B2	XCorr H2	XCorr N2	C2	I2	O2	XCorr C2	XCorr I2	XCorr O2	D2	J2	P2	XCorr D2	XCorr J2	XCorr P2	E2	K2	XCorr E2	XCorr K2	F2	L2	XCorr F2	XCorr L2	# Missed Cleavages
	IAPASQIDSAWIVYNKPK	3	1	1	Q9H1A4	Y14(Phospho)	2081.04	0.002	0.05039								High			1.57422										High			1.86444									0
P03950	Angiogenin OS=Homo sapiens GN=ANG PE=1 SV=1 - [ANGI_HUMAN]	6.12	1	1	1	4													0	6.12	1	1
	Sequence	# PSMs	# Proteins	# Protein Groups	Protein Group Accessions	Modifications	MH+ [Da]	q-Value	PEP	A2	G2	M2	XCorr A2	XCorr G2	XCorr M2	B2	H2	N2	XCorr B2	XCorr H2	XCorr N2	C2	I2	O2	XCorr C2	XCorr I2	XCorr O2	D2	J2	P2	XCorr D2	XCorr J2	XCorr P2	E2	K2	XCorr E2	XCorr K2	F2	L2	XCorr F2	XCorr L2	# Missed Cleavages
	SSFQVTTCK	4	1	1	P03950	C8(Carbamidomethyl)	1057.5	0	0.003065			High			1.52856			High			2.12694							High			1.00434											0
Q15389	Angiopoietin-1 OS=Homo sapiens GN=ANGPT1 PE=1 SV=2 - [ANGP1_HUMAN]	4.62	1	2	2	2
	Sequence	# PSMs	# Proteins	# Protein Groups	Protein Group Accessions	Modifications	MH+ [Da]	q-Value	PEP	A2	G2	M2	XCorr A2	XCorr G2	XCorr M2	B2	H2	N2	XCorr B2	XCorr H2	XCorr N2	C2	I2	O2	XCorr C2	XCorr I2	XCorr O2	D2	J2	P2	XCorr D2	XCorr J2	XCorr P2	E2	K2	XCorr E2	XCorr K2	F2	L2	XCorr F2	XCorr L2	# Missed Cleavages
	EDGSLDFQR	1	1	1	Q15389		1066.48	0	0.005108									High			2.02784																					0
	ESTTDQYNTNALQR	1	1	1	Q15389		1640.75	0.001	0.04024									High			0.92071																					0
Q9Y5C1	Angiopoietin-related protein 3 OS=Homo sapiens GN=ANGPTL3 PE=1 SV=1 - [ANGL3_HUMAN]	10.87	1	4	4	4
	Sequence	# PSMs	# Proteins	# Protein Groups	Protein Group Accessions	Modifications	MH+ [Da]	q-Value	PEP	A2	G2	M2	XCorr A2	XCorr G2	XCorr M2	B2	H2	N2	XCorr B2	XCorr H2	XCorr N2	C2	I2	O2	XCorr C2	XCorr I2	XCorr O2	D2	J2	P2	XCorr D2	XCorr J2	XCorr P2	E2	K2	XCorr E2	XCorr K2	F2	L2	XCorr F2	XCorr L2	# Missed Cleavages
	HDGIPAECTTIYNR	1	1	1	Q9Y5C1	C8(Carbamidomethyl)	1646.76	0	0.0004465									High			2.69282																					0
	LESLLEEK	1	1	1	Q9Y5C1		960.526	0	0.002611									High			2.4307																					0
	IDQDNSSFDSLSPEPK	1	1	1	Q9Y5C1		1778.8	0	0.005817									High			1.26947																					0
	MLIHPTDSESFE	1	1	1	Q9Y5C1		1405.63	0.005	0.1979			High			1.43188																											0
Q8NI99	Angiopoietin-related protein 6 OS=Homo sapiens GN=ANGPTL6 PE=1 SV=1 - [ANGL6_HUMAN]	2.77	1	1	1	1
	Sequence	# PSMs	# Proteins	# Protein Groups	Protein Group Accessions	Modifications	MH+ [Da]	q-Value	PEP	A2	G2	M2	XCorr A2	XCorr G2	XCorr M2	B2	H2	N2	XCorr B2	XCorr H2	XCorr N2	C2	I2	O2	XCorr C2	XCorr I2	XCorr O2	D2	J2	P2	XCorr D2	XCorr J2	XCorr P2	E2	K2	XCorr E2	XCorr K2	F2	L2	XCorr F2	XCorr L2	# Missed Cleavages
	LAAADGAVAGEVR	1	1	1	Q8NI99		1199.64	0	0.001764			High			1.77602																											0
Q9BYF1	Angiotensin-converting enzyme 2 OS=Homo sapiens GN=ACE2 PE=1 SV=2 - [ACE2_HUMAN]	4.72	1	1	1	2
	Sequence	# PSMs	# Proteins	# Protein Groups	Protein Group Accessions	Modifications	MH+ [Da]	q-Value	PEP	A2	G2	M2	XCorr A2	XCorr G2	XCorr M2	B2	H2	N2	XCorr B2	XCorr H2	XCorr N2	C2	I2	O2	XCorr C2	XCorr I2	XCorr O2	D2	J2	P2	XCorr D2	XCorr J2	XCorr P2	E2	K2	XCorr E2	XCorr K2	F2	L2	XCorr F2	XCorr L2	# Missed Cleavages
	VCNPDNPQECLLLEPGLNEIMANSLDYNERLWAWESWR	2	1	1	Q9BYF1	N-Term(Acetyl); C2(Carbamidomethyl); C10(Carbamidomethyl); Y27(Phospho); S36(Phospho)	4834.08	0.009	0.2455			High			0.359889																											1
P12821	Angiotensin-converting enzyme OS=Homo sapiens GN=ACE PE=1 SV=1 - [ACE_HUMAN]	1.38	1	2	2	8									1.67071	0.46	1	1	3.93639	1.38	2	2	1.67681	0.92	1	1	1.95119	0.92	1	1					1.65799	0.92	1	1					0	0.92	1	1
	Sequence	# PSMs	# Proteins	# Protein Groups	Protein Group Accessions	Modifications	MH+ [Da]	q-Value	PEP	A2	G2	M2	XCorr A2	XCorr G2	XCorr M2	B2	H2	N2	XCorr B2	XCorr H2	XCorr N2	C2	I2	O2	XCorr C2	XCorr I2	XCorr O2	D2	J2	P2	XCorr D2	XCorr J2	XCorr P2	E2	K2	XCorr E2	XCorr K2	F2	L2	XCorr F2	XCorr L2	# Missed Cleavages
	LNGYVDAGDSWR	6	1	1	P12821		1352.62	0	2.827e-05								High			1.65799								High	High		2.24261	1.40333		High		1.67681		High	High	1.95119	1.76499	0
	VQDLER	2	1	1	P12821		759.399	0.001	0.007372													High			1.67071			High			1.69379											0
P01019	Angiotensinogen OS=Homo sapiens GN=AGT PE=1 SV=1 - [ANGT_HUMAN]	64.74	1	24	24	662	58.9237	37.73	15	27	61.324	30.52	13	25	145.08	46.6	20	60	130.47	43.51	18	50	88.9452	35.67	17	30	89.444	35.67	18	41	99.297	37.73	17	39	97.4078	35.67	16	39	88.7729	56.91	18	36	71.8662	36.29	14	30	60.0361	37.73	14
	Sequence	# PSMs	# Proteins	# Protein Groups	Protein Group Accessions	Modifications	MH+ [Da]	q-Value	PEP	A2	G2	M2	XCorr A2	XCorr G2	XCorr M2	B2	H2	N2	XCorr B2	XCorr H2	XCorr N2	C2	I2	O2	XCorr C2	XCorr I2	XCorr O2	D2	J2	P2	XCorr D2	XCorr J2	XCorr P2	E2	K2	XCorr E2	XCorr K2	F2	L2	XCorr F2	XCorr L2	# Missed Cleavages
	VLSALQAVQGLLVAQGR	52	1	1	P01019		1723.02	0	5.37e-09	High	High	High	4.87022	4.39393	5.56703	High	High	High	4.45825	4.2023	5.81509	High	High	High	3.42555	3.41073	3.76576	High	High	High	3.80411	3.20649	2.92623	High	High	2.8525	1.66382	High	High	3.58827	1.86663	0
	ADSQAQLLLSTVVGVFTAPGLHLK	13	1	1	P01019		2465.37	0	4.699e-12	High	High		4.01594	5.29857		High	High		6.24188	5.50648			High	High		5.69443	5.87022	High	High	High	5.38145	4.19469	6.41913	High		5.38043		High		5.43066		0
	QPFVQGLALYTPVVLPR	54	1	1	P01019		1898.09	0	3.727e-06	High	High	High	3.76034	4.81664	5.06361	High	High	High	4.10672	4.96497	4.96034	High	High	High	4.93771	4.13632	4.58964	High	High	High	5.01814	3.6135	4.69309	High	High	4.74978	3.27934	High	High	4.42959	3.12453	0
	SLDFTELDVAAEKIDR	43	1	1	P01019		1821.92	0	3.792e-08	High	High		3.58414	4.66462		High	High		2.95819	4.12468		High	High	High	4.79696	4.34169	4.37253	High	High	High	4.42111	4.57495	4.39791	High	High	4.19087	4.08738	High	High	4.33936	3.03054	1
	AAMVGMLANFLGFR	19	1	1	P01019		1497.77	0	1.13e-09	High	High	High	3.20975	1.23171	3.76209	High	High	High	3.24639	1.54648	3.66677	High	High	High	2.40856	1.32777	2.22449	High	High	High	1.83235	1.72206	3.79954	High		2.50124		High	High	1.92551	1.69187	0
	ALQDQLVLVAAK	53	1	1	P01019		1268.76	0	1.039e-05	High	High	High	3.20818	3.41783	3.45143	High	High	High	3.16765	3.39033	3.29539	High	High	High	2.85	2.99641	3.0957	High	High	High	3.34952	3.27106	3.21857	High	High	3.15427	3.31958	High	High	3.47525	3.12348	0
	DPTFIPAPIQAK	66	1	1	P01019		1297.72	0	0.0001485	High	High	High	2.82139	3.55259	3.4165	High	High	High	3.14611	3.53585	3.3742	High	High	High	3.23458	3.10856	3.16232	High	High	High	3.17218	3.0262	3.15247	High	High	3.2101	2.96839	High	High	3.04766	3.02483	0
	LDTEDKLR	43	1	1	P01019		989.525	0	0.01851	High	High	High	2.60974	2.26991	2.51834	High	High	High	2.42929	2.63241	2.66914	High	High	High	2.25271	2.5117	2.31525	High	High	High	2.2381	2.71544	2.59486	High	High	2.77315	2.50681	High	High	2.59872	2.67509	1
	FMQAVTGWK	60	1	1	P01019		1067.54	0	0.001664	High	High	High	2.4839	2.85057	2.91359	High	High	High	2.8885	2.88438	2.9019	High	High	High	2.42132	2.89568	1.9435	High	High	High	2.69306	2.78045	2.73662	High	High	1.96921	2.75199	High	High	1.83846	2.78132	0
	SLDFTELDVAAEK	60	1	1	P01019		1437.71	0	1.844e-07	High	High	High	2.39276	3.13152	3.35239	High	High	High	2.37352	3.13555	3.34076	High	High	High	3.04119	3.37604	3.07689	High	High	High	3.13291	3.00465	2.77747	High	High	2.45557	2.78002	High	High	2.59605	2.50671	0
	ANAGKPKDPTFIPAPIQAK	35	1	1	P01019		1964.1	0	2.457e-06	High	High	High	2.12531	3.07851	3.49547	High	High	High	2.27674	3.31141	3.61296	High		High	3.82707		3.69767	High		High	4.07003		2.65194	High	High	3.74716	3.54879	High	High	3.42029	3.80484	1
	LDAHKVLSALQAVQGLLVAQGR	17	1	1	P01019		2287.32	0	6.274e-05	High	High		2.00392	1.67357		High	High		2.49954	2.46233		High	High	High	2.00596	0.797641	2.36099	High	High	High	1.9749	0.742036	2.15205	High		1.6274		High		1.70316		1
	TGCSLMGASVDSTLAFNTYVHFQGK	72	1	1	P01019	C3(Carbamidomethyl)	2691.25	0	1.601e-09	High	High		1.89977	3.66408			High			3.71453		High	High	High	5.47168	4.09389	4.66531	High	High	High	5.2814	3.97805	4.77856	High	High	5.46521	3.27382	High	High	4.30987	4.4733	0
	LQAILGVPWK	8	1	1	P01019		1124.68	0	5.898e-05	High	High	High	1.42853	2.63942	2.39801			High			2.33116			High			2.22885		High	High		2.17362	2.71637									0
	TIHLTMPQLVLQGSYDLQDLLAQAELPAILHTELNLQK	6	1	1	P01019		4268.31	0	6.055e-13													High	High		9.75712	4.10825		High			9.1079				High		3.97293		High		4.4362	0
	SLDFTELDVAAEKIDRFMQAVTGWK	2	1	1	P01019		2870.44	0	3.228e-07													High			4.6619													High		1.99626		2
	TSPVDEKALQDQLVLVAAK	13	1	1	P01019		2025.12	0	2.584e-08		High			2.39689			High			1.76907		High		High	3.74321		4.73631	High		High	2.73357		3.87893	High	High	4.11806	1.62877	High		1.74295		1
	ALQDQLVLVAAKLDTEDKLR	12	1	1	P01019		2239.27	0	1.084e-05													High	High	High	3.5203	1.47567	1.53772	High		High	3.22491		0.824462	High		0.526589		High		2.08455		2
	ADSQAQLLLSTVVGVFTAPGLHLKQPFVQGLALYTPVVLPR	1	1	1	P01019		4344.45	0	0.00293													High			2.67608																	1
	VEGLTFQQNSLNWMK	6	1	1	P01019		1794.88	0	3.028e-08													High	High	High	2.61449	2.4021	3.58287			High			2.25143		High		2.58331		High		2.38623	0
	IDRFMQAVTGWK	10	1	1	P01019		1451.75	0	0.0001341		High			3.03456			High			2.22682		High	High	High	1.89048	1.32343	2.95536	High		High	2.72892		2.99879	High		3.05777		High		3.21937		1
	VGEVLNSIFFELEADEREPTESTQQLNKPEVLEVTLNRPFLFAVYDQSATALHFLGR	1	1	1	P01019		6507.33	0	6.481e-06														High			6.60652																1
	VYIHPFHLVIHNESTCEQLAK	2	1	1	P01019	C16(Carbamidomethyl)	2535.28	0	0.008612															High			1.43321			High			1.19878									0
	TSPVDEK	14	1	1	P01019		775.383	0.001	0.05754	High	High	High	1.88728	2.10069	2.09861	High	High	High	1.80968	2.14531	1.94029	High	High		2.00365	2.09168		High	High		2.07841	2.07985		High	High	2.09666	1.83595	High	High	2.09572	2.13968	0
Q8N961	Ankyrin repeat and BTB/POZ domain-containing protein 2 OS=Homo sapiens GN=ABTB2 PE=2 SV=2 - [ABTB2_HUMAN]	0.98	1	1	1	1																	0	0.98	1	1
	Sequence	# PSMs	# Proteins	# Protein Groups	Protein Group Accessions	Modifications	MH+ [Da]	q-Value	PEP	A2	G2	M2	XCorr A2	XCorr G2	XCorr M2	B2	H2	N2	XCorr B2	XCorr H2	XCorr N2	C2	I2	O2	XCorr C2	XCorr I2	XCorr O2	D2	J2	P2	XCorr D2	XCorr J2	XCorr P2	E2	K2	XCorr E2	XCorr K2	F2	L2	XCorr F2	XCorr L2	# Missed Cleavages
	KLLTQPQQAK	1	1	1	Q8N961		1154.69	0.008	0.2396																									High		1.77313						1
Q15327	Ankyrin repeat domain-containing protein 1 OS=Homo sapiens GN=ANKRD1 PE=1 SV=2 - [ANKR1_HUMAN]	3.76	1	1	1	1																					0	3.76	1	1
	Sequence	# PSMs	# Proteins	# Protein Groups	Protein Group Accessions	Modifications	MH+ [Da]	q-Value	PEP	A2	G2	M2	XCorr A2	XCorr G2	XCorr M2	B2	H2	N2	XCorr B2	XCorr H2	XCorr N2	C2	I2	O2	XCorr C2	XCorr I2	XCorr O2	D2	J2	P2	XCorr D2	XCorr J2	XCorr P2	E2	K2	XCorr E2	XCorr K2	F2	L2	XCorr F2	XCorr L2	# Missed Cleavages
	LLIMYGADLNIK	1	1	1	Q15327	M4(Oxidation); Y5(Phospho)	1459.73	0.005	0.09309																													High		1.12024		0
Q6UB99	Ankyrin repeat domain-containing protein 11 OS=Homo sapiens GN=ANKRD11 PE=1 SV=3 - [ANR11_HUMAN]	0.26	1	1	1	1
	Sequence	# PSMs	# Proteins	# Protein Groups	Protein Group Accessions	Modifications	MH+ [Da]	q-Value	PEP	A2	G2	M2	XCorr A2	XCorr G2	XCorr M2	B2	H2	N2	XCorr B2	XCorr H2	XCorr N2	C2	I2	O2	XCorr C2	XCorr I2	XCorr O2	D2	J2	P2	XCorr D2	XCorr J2	XCorr P2	E2	K2	XCorr E2	XCorr K2	F2	L2	XCorr F2	XCorr L2	# Missed Cleavages
	DLEIEER	1	1	1	Q6UB99		903.441	0.006	0.2006									High			1.29132																					0
A6NJG2	Ankyrin repeat domain-containing protein SOWAHD OS=Homo sapiens GN=SOWAHD PE=2 SV=1 - [SWAHD_HUMAN]	3.81	1	1	1	1																					0	3.81	1	1
	Sequence	# PSMs	# Proteins	# Protein Groups	Protein Group Accessions	Modifications	MH+ [Da]	q-Value	PEP	A2	G2	M2	XCorr A2	XCorr G2	XCorr M2	B2	H2	N2	XCorr B2	XCorr H2	XCorr N2	C2	I2	O2	XCorr C2	XCorr I2	XCorr O2	D2	J2	P2	XCorr D2	XCorr J2	XCorr P2	E2	K2	XCorr E2	XCorr K2	F2	L2	XCorr F2	XCorr L2	# Missed Cleavages
	ELLEAEPELLLR	1	1	1	A6NJG2	N-Term(Acetyl)	1466.82	0.009	0.2139																													High		0.999115		0
Q9HCE9	Anoctamin-8 OS=Homo sapiens GN=ANO8 PE=1 SV=3 - [ANO8_HUMAN]	1.79	1	2	2	5	0	1.22	1	4	0	0.57	1	1
	Sequence	# PSMs	# Proteins	# Protein Groups	Protein Group Accessions	Modifications	MH+ [Da]	q-Value	PEP	A2	G2	M2	XCorr A2	XCorr G2	XCorr M2	B2	H2	N2	XCorr B2	XCorr H2	XCorr N2	C2	I2	O2	XCorr C2	XCorr I2	XCorr O2	D2	J2	P2	XCorr D2	XCorr J2	XCorr P2	E2	K2	XCorr E2	XCorr K2	F2	L2	XCorr F2	XCorr L2	# Missed Cleavages
	AVWELAR	1	1	1	Q9HCE9		844.468	0.002	0.05014							High			1.22251																							0
	AYAFFVTATYESLLR	4	1	1	Q9HCE9	N-Term(Acetyl); Y2(Phospho)	1873.89	0.007	0.1514	High			1.04018																													0
P58335	Anthrax toxin receptor 2 OS=Homo sapiens GN=ANTXR2 PE=1 SV=5 - [ANTR2_HUMAN]	5.93	1	3	3	3
	Sequence	# PSMs	# Proteins	# Protein Groups	Protein Group Accessions	Modifications	MH+ [Da]	q-Value	PEP	A2	G2	M2	XCorr A2	XCorr G2	XCorr M2	B2	H2	N2	XCorr B2	XCorr H2	XCorr N2	C2	I2	O2	XCorr C2	XCorr I2	XCorr O2	D2	J2	P2	XCorr D2	XCorr J2	XCorr P2	E2	K2	XCorr E2	XCorr K2	F2	L2	XCorr F2	XCorr L2	# Missed Cleavages
	LANEQIQK	1	1	1	P58335		943.52	0	0.006947			High			2.57853																											0
	EEEEEPLPTK	1	1	1	P58335		1200.56	0	0.0006937			High			2.45016																											0
	LDGLVPSYAEK	1	1	1	P58335		1191.62	0.004	0.1557			High			1.49058																											0
P03973	Antileukoproteinase OS=Homo sapiens GN=SLPI PE=1 SV=2 - [SLPI_HUMAN]	9.09	1	1	1	2																																									1.66893	9.09	1
	Sequence	# PSMs	# Proteins	# Protein Groups	Protein Group Accessions	Modifications	MH+ [Da]	q-Value	PEP	A2	G2	M2	XCorr A2	XCorr G2	XCorr M2	B2	H2	N2	XCorr B2	XCorr H2	XCorr N2	C2	I2	O2	XCorr C2	XCorr I2	XCorr O2	D2	J2	P2	XCorr D2	XCorr J2	XCorr P2	E2	K2	XCorr E2	XCorr K2	F2	L2	XCorr F2	XCorr L2	# Missed Cleavages
	CLDPVDTPNPTR	2	1	1	P03973	C1(Carbamidomethyl)	1384.65	0	0.02639									High			1.24868														High		1.66893					0
P01008	Antithrombin-III OS=Homo sapiens GN=SERPINC1 PE=1 SV=1 - [ANT3_HUMAN]	70.91	1	54	54	2240	128.976	56.47	32	61	118.128	56.9	32	60	532.636	64.66	48	249	473.853	70.91	47	237	418.593	66.16	44	190	372.108	66.16	45	197	347.655	63.58	36	178	329.48	63.58	36	161	313.502	61.42	36	142	292.82	61.85	36	136	300.655	56.9	35
	Sequence	# PSMs	# Proteins	# Protein Groups	Protein Group Accessions	Modifications	MH+ [Da]	q-Value	PEP	A2	G2	M2	XCorr A2	XCorr G2	XCorr M2	B2	H2	N2	XCorr B2	XCorr H2	XCorr N2	C2	I2	O2	XCorr C2	XCorr I2	XCorr O2	D2	J2	P2	XCorr D2	XCorr J2	XCorr P2	E2	K2	XCorr E2	XCorr K2	F2	L2	XCorr F2	XCorr L2	# Missed Cleavages
	FATTFYQHLADSKNDNDNIFLSPLSISTAFAMTK	61	1	1	P01008		3808.86	0	5.422e-09	High	High		5.34175	5.94285		High	High		5.33383	6.82366		High	High	High	7.00364	7.24002	6.97778	High	High	High	6.2539	6.18253	6.87068	High	High	7.7697	7.22595	High	High	6.79642	6.96922	1
	AFLEVNEEGSEAAASTAVVIAGR	500	1	1	P01008		2291.16	0	2.359e-15	High	High	High	5.25516	4.68876	4.51987	High	High	High	2.67147	5.21537	2.86113	High	High	High	5.66924	5.36197	3.67908	High	High	High	5.77609	4.71598	4.08202	High	High	5.39517	5.27904	High	High	5.45402	4.36683	0
	EQLQDMGLVDLFSPEK	53	1	1	P01008		1848.91	0	7.972e-08	High	High	High	4.49765	4.65232	5.09884	High	High	High	4.46764	4.73194	4.92426	High	High	High	4.73722	4.66281	3.67632	High	High	High	4.77269	4.68007	4.15199	High	High	4.63993	4.69752	High	High	4.45878	4.91192	0
	ADGESCSASMMYQEGK	180	1	1	P01008	C6(Carbamidomethyl)	1750.67	0	1.589e-11	High	High	High	4.31696	4.78966	4.63449	High	High	High	4.13274	4.18551	4.30451	High	High	High	4.42744	4.42052	3.28031	High	High	High	4.52249	4.59883	3.61371	High	High	4.66757	4.76533	High	High	4.78135	3.85201	0
	ATEDEGSEQKIPEATNR	69	1	1	P01008		1874.87	0	4.108e-14	High	High	High	4.04537	4.85175	5.00222	High	High	High	1.62731	5.44754	4.8401	High	High	High	5.1902	4.46579	4.41229	High	High	High	5.21286	4.54936	3.94088	High	High	4.52343	5.04326	High	High	4.95194	5.12841	1
	VAEGTQVLELPFKGDDITMVLILPKPEK	55	1	1	P01008		3080.7	0	7.08e-13	High	High		3.83774	5.34627		High	High		4.10712	5.11598		High	High	High	5.71651	6.03843	5.35722	High	High	High	5.14301	5.63176	5.41992	High	High	5.55876	5.23558	High	High	5.93158	5.5036	1
	ANRPFLVFIR	47	1	1	P01008		1232.72	0	1.477e-05	High	High		3.73987	3.79922		High	High		3.53781	3.89965		High	High	High	3.81993	3.96336	3.93655	High	High	High	3.63427	4.04783	3.76966	High	High	3.93987	3.80089	High	High	3.75491	3.09411	0
	SKLPGIVAEGRDDLYVSDAFHK	64	1	1	P01008		2417.25	0	4.924e-10	High	High		3.66693	4.56951		High	High		3.88305	4.79046		High	High	High	4.61569	4.55375	4.84852	High	High	High	4.29679	4.30913	4.74482	High	High	4.27895	4.48779	High	High	4.33964	3.8454	2
	KATEDEGSEQKIPEATNR	42	1	1	P01008		2002.97	0	6.125e-07	High	High	High	3.52248	4.36722	3.72742	High	High	High	3.26643	4.10468	3.92774	High	High	High	4.51454	4.56514	2.69848	High	High	High	4.56083	4.25417	2.39596	High	High	3.74266	3.68373	High	High	3.91552	4.30935	2
	LQPLDFKENAEQSR	29	1	1	P01008		1674.84	0	5.617e-05	High	High	High	3.43841	3.11964	1.30966	High	High	High	3.37832	2.65891	3.03935	High	High	High	3.35683	3.21115	3.11429	High	High	High	2.84629	3.7288	2.77818	High	High	3.38099	3.94313	High	High	2.51265	3.63261	1
	FRIEDGFSLK	37	1	1	P01008		1211.64	0	0.000137	High	High		3.2828	3.37201		High	High		3.54361	4.22902		High	High	High	3.53277	3.42286	3.03047	High	High	High	3.13112	3.67954	3.07949	High	High	3.79711	2.94159	High	High	3.72444	3.24833	1
	ELFYKADGESCSASMMYQEGK	47	1	1	P01008	C11(Carbamidomethyl)	2431.03	0	1.556e-06	High	High		2.92776	4.28745		High	High		3.02454	3.3943		High	High	High	4.29264	1.71802	1.20436	High	High	High	3.59754	2.35604	3.29785	High	High	4.76251	3.21364	High	High	4.55628	4.18891	1
	TSDQIHFFFAK	62	1	1	P01008		1340.66	0	1.35e-08	High	High		2.91384	5.06366		High	High		3.44759	4.27595		High	High	High	3.9287	4.32086	3.76621	High	High	High	4.00913	4.09288	3.85456	High	High	4.44608	3.84091	High	High	4.54936	4.74811	0
	VAEGTQVLELPFK	19	1	1	P01008		1430.79	0	1.269e-06	High	High	High	2.67961	2.30518	4.23969	High	High	High	3.07806	3.30508	4.00647	High	High		3.2039	2.99009		High	High	High	2.16179	2.93579	1.51047	High		3.13117		High	High	1.6128	1.59128	0
	SKLPGIVAEGR	40	1	1	P01008		1126.66	0	0.0003016	High	High	High	2.57453	3.28371	2.62172	High	High	High	2.57255	2.74992	2.67174	High	High	High	2.84071	3.42244	2.47519	High	High	High	2.59363	2.81019	2.61333	High	High	2.55818	2.61393	High	High	2.93174	3.20395	1
	EVPLNTIIFMGR	96	1	1	P01008		1389.76	0	0.00098	High	High	High	2.50949	2.94906	2.83411	High	High	High	2.76301	2.93298	1.45548	High	High	High	2.82435	2.84198	2.85523	High	High	High	2.75354	2.84828	2.94197	High	High	3.04731	2.80514	High	High	2.92297	2.94866	0
	DIPMNPMCIYR	353	1	1	P01008	C8(Carbamidomethyl)	1409.64	0	0.0006468	High	High	High	2.36385	2.3116	2.60892	High	High	High	2.35549	2.50827	2.56228	High	High	High	2.42653	2.71446	2.39865	High	High	High	2.45057	2.46363	2.45876	High	High	2.40889	2.71006	High	High	2.42214	2.35967	0
	SKFSPENTRK	4	1	1	P01008		1193.63	0	0.003648	High			2.36339									High			3.2432			High			3.23064			High		1.87754						2
	SKFSPENTR	6	1	1	P01008		1065.53	0	0.003653	High			2.31897			High			1.81479			High			1.76322									High	High	2.22452	1.94343	High		1.90376		1
	DDLYVSDAFHK	38	1	1	P01008		1309.61	0	2.957e-05	High	High	High	2.27302	2.70616	2.72726		High	High		2.92184	2.37475	High	High		2.89712	3.33141		High	High	High	2.88332	2.88636	2.46632	High	High	3.08205	2.80337	High	High	3.07133	2.68396	0
	ATEDEGSEQK	6	1	1	P01008		1093.47	0	0.001737	High		High	2.15773		2.99303	High		High	2.31227		2.42533	High			1.31075														High		1.84934	0
	NDNDNIFLSPLSISTAFAMTK	4	1	1	P01008		2299.14	0	0.0001123	High		High	2.15411		1.79459			High			1.60222																					0
	IEDGFSLK	21	1	1	P01008		908.471	0	0.002812	High	High	High	2.02129	1.96483	2.01088	High	High	High	1.98587	2.07097	1.92825	High	High	High	1.86348	1.94006	1.89102	High	High	High	1.72379	1.95872	1.96179	High	High	1.93494	1.79274	High	High	1.90076	1.94336	0
	FATTFYQHLADSK	28	1	1	P01008		1528.75	0	5.26e-08	High	High		1.75622	3.91768		High	High		1.43497	3.71956		High	High	High	3.13369	3.8987	2.16722	High	High	High	3.14401	3.82739	1.83252	High	High	3.34427	3.07552	High	High	3.67788	3.55695	0
	LPGIVAEGRDDLYVSDAFHK	28	1	1	P01008		2202.12	0	1.164e-05	High	High		1.52559	4.53896		High	High		1.90189	4.72682		High	High	High	4.4337	4.02275	2.71309	High	High	High	4.25104	3.10845	2.31982	High	High	4.89235	0.971712	High	High	4.40028	3.83092	1
	IPEATNR	13	1	1	P01008		800.427	0	0.003272	High	High	High	1.29783	1.45848	1.59766	High	High	High	1.26945	1.64683	1.70822								High			1.31255		High		1.37494		High		1.48813		0
	FSPENTRK	15	1	1	P01008		978.501	0	0.009591	High	High		1.28443	1.69842		High	High		1.55589	1.60266		High	High	High	1.51336	1.69343	1.35844	High	High	High	1.55509	1.41234	1.72729	High	High	1.3957	1.35827	High	High	1.45776	1.70227	1
	ADGESCSASMMYQEGKFR	3	1	1	P01008	C6(Carbamidomethyl)	2053.84	0	5.308e-05	High			1.24627									High			3.06547										High		1.15496					1
	LPGIVAEGR	16	1	1	P01008		911.529	0	2.743e-05	High	High	High	1.1527	2.27645	2.48021		High	High		1.767	2.53501	High	High	High	2.12468	2.65074	2.32319	High	High	High	2.21351	2.72138	2.05507	High	High	2.45845	1.45221	High		2.25363		0
	RVAEGTQVLELPFKGDDITMVLILPKPEK	33	1	1	P01008		3236.8	0	4.886e-10		High			3.98519		High	High		2.79376	3.70263		High	High	High	6.33601	4.03458	3.07719	High	High	High	6.24445	4.00756	2.29474	High	High	5.4107	3.12633	High	High	6.01291	3.79551	2
	ATEDEGSEQKIPEATNRR	37	1	1	P01008		2030.98	0	1.423e-06		High	High		4.67271	2.70578	High	High	High	2.74591	4.29779	3.35184	High	High	High	4.3476	4.14214	4.26515	High	High	High	4.46065	4.70685	4.1684	High	High	4.58008	4.24045	High	High	4.46686	4.89751	2
	RVWELSK	15	1	1	P01008		917.521	0	0.003061		High			2.58448		High	High		2.69939	2.59449		High	High		2.68653	2.66164		High		High	2.75946		2.66131	High	High	2.75572	2.46829	High	High	2.5581	2.56444	1
	ELFYKADGESCSASMMYQEGKFR	8	1	1	P01008	C11(Carbamidomethyl)	2734.19	0	3.222e-06							High			2.17288			High			4.75273			High	High		4.61431	2.16391		High		3.95006		High		3.52714		2
	IEDGFSLKEQLQDMGLVDLFSPEK	10	1	1	P01008		2738.36	0	6.319e-08							High			0.881909			High	High		3.18744	2.20138		High	High		2.68239	2.49568		High	High	2.04688	0.964862	High	High	3.66357	1.81641	1
	FRIEDGFSLKEQLQDMGLVDLFSPEK	36	1	1	P01008		3041.53	0	2.285e-09		High			1.76686			High			2.1785		High	High	High	7.26672	2.46133	2.73793	High	High	High	6.70007	2.77876	1.58738	High	High	6.40937	4.10534	High	High	5.7738	4.73144	2
	DIPMNPMCIYRSPEKK	6	1	1	P01008	C8(Carbamidomethyl)	1978.96	0	1.614e-05													High			3.69334			High			3.57697			High		1.96612		High		1.93758		2
	SLNPNRVTFK	3	1	1	P01008		1175.65	0	0.02125													High			2.99339			High			2.38913							High		2.55484		1
	VTFKANRPFLVFIR	2	1	1	P01008		1708	0	0.007172													High			2.50813			High			2.29784											1
	GDDITMVLILPKPEK	11	1	1	P01008		1668.92	0	2.066e-05		High			2.91402			High			3.02178		High	High		2.43571	2.95272		High	High		2.60861	3.23101		High	High	2.63487	1.97797	High	High	2.52736	1.49282	0
	SLNPNRVTFKANRPFLVFIR	6	1	1	P01008		2389.36	0	0.0103		High			1.80188			High			1.72085		High			2.30527			High			1.75105			High		1.6845		High		1.91491		2
	LVSANRLFGDK	2	1	1	P01008		1219.68	0	0.01094													High			2.17804			High			1.92358											1
	KELFYKADGESCSASMMYQEGK	5	1	1	P01008	C12(Carbamidomethyl)	2559.12	0	2.645e-05													High			1.71879			High			2.94333			High		3.1263		High		4.29986		2
	TSDQIHFFFAKLNCR	4	1	1	P01008	C14(Carbamidomethyl)	1883.92	0	0.0002042													High			1.24333			High			1.83868			High		1.20994		High		1.65154		1
	ITDVIPSEAINELTVLVLVNTIYFK	11	1	1	P01008		2804.56	0	9.009e-09		High			4.3952			High			4.83355			High			4.87166		High	High		3.17045	4.44791		High		4.12832		High		4.56442		0
	ANSRFATTFYQHLADSKNDNDNIFLSPLSISTAFAMTK	1	1	1	P01008		4237.07	0	0.0001352																			High			2.69803											2
	EQLQDMGLVDLFSPEKSK	3	1	1	P01008		2064.03	0	0.002946																									High		1.73864		High	High	1.75958	1.25752	1
	VANPCVK	29	1	1	P01008	C5(Carbamidomethyl)	787.414	0.001	0.04579	High	High	High	2.11506	2.15536	2.00704	High	High	High	2.1258	2.03829	2.02566	High	High	High	2.16529	2.12257	2.04782	High	High	High	2.08673	2.04283	1.99442	High	High	2.07147	1.92223	High	High	2.04052	1.32583	0
	FDTISEK	18	1	1	P01008		839.415	0.001	0.01614	High	High	High	1.62559	1.81369	1.9901	High	High	High	1.71733	1.80903	1.69543	High	High	High	1.76543	1.9646	1.47627	High	High	High	2.01699	1.75226	1.61568	High	High	1.1759	1.82082	High	High	1.87712	1.84543	0
	VWELSK	20	1	1	P01008		761.418	0.001	0.02538	High	High		1.39245	1.85779		High	High		1.77908	1.76824		High	High	High	1.77311	1.79287	1.82904	High	High	High	1.70829	1.80292	1.81606	High	High	1.7572	1.8056	High	High	1.80707	1.39117	0
	SLAKVEK	2	1	1	P01008		774.472	0.001	0.01545													High			2.28799			High			2.1427											1
	KELFYK	8	1	1	P01008		827.465	0.001	0.009773		High			2.38146								High	High		2.28052	2.34085		High	High		2.31143	2.75343		High		2.3746		High	High	2.2449	2.61108	1
	FSPENTR	14	1	1	P01008		850.405	0.001	0.01703		High	High		1.88027	1.89717		High	High		1.79549	1.7704	High	High	High	1.87481	1.70792	1.45979	High	High	High	1.74147	1.78498	1.83531	High	High	1.71207	1.82645	High	High	1.50379	1.8551	0
	LQPLDFK	19	1	1	P01008		860.487	0.002	0.04072			High			1.63955			High			1.95014	High	High	High	1.99308	1.72788	1.95427	High		High	1.89588		1.90003		High		1.92992	High	High	2.0143	1.84504	0
	ENAEQSR	1	1	1	P01008		833.375	0.002	0.03684								High			1.51355																						0
O95782	AP-2 complex subunit alpha-1 OS=Homo sapiens GN=AP2A1 PE=1 SV=3 - [AP2A1_HUMAN]	2.15	1	1	1	1
	Sequence	# PSMs	# Proteins	# Protein Groups	Protein Group Accessions	Modifications	MH+ [Da]	q-Value	PEP	A2	G2	M2	XCorr A2	XCorr G2	XCorr M2	B2	H2	N2	XCorr B2	XCorr H2	XCorr N2	C2	I2	O2	XCorr C2	XCorr I2	XCorr O2	D2	J2	P2	XCorr D2	XCorr J2	XCorr P2	E2	K2	XCorr E2	XCorr K2	F2	L2	XCorr F2	XCorr L2	# Missed Cleavages
	IAGDYVSEEVWYRVLQIVTNR	1	1	1	O95782		2510.3	0.003	0.08504															High			1.24371															1
O00203	AP-3 complex subunit beta-1 OS=Homo sapiens GN=AP3B1 PE=1 SV=3 - [AP3B1_HUMAN]	1.28	1	1	1	2													0	1.28	1	2
	Sequence	# PSMs	# Proteins	# Protein Groups	Protein Group Accessions	Modifications	MH+ [Da]	q-Value	PEP	A2	G2	M2	XCorr A2	XCorr G2	XCorr M2	B2	H2	N2	XCorr B2	XCorr H2	XCorr N2	C2	I2	O2	XCorr C2	XCorr I2	XCorr O2	D2	J2	P2	XCorr D2	XCorr J2	XCorr P2	E2	K2	XCorr E2	XCorr K2	F2	L2	XCorr F2	XCorr L2	# Missed Cleavages
	KPYTMDPDHRLLIR	2	1	1	O00203	T4(Phospho); M5(Oxidation)	1850.9	0.005	0.1067																			High			1.09564											1
Q5JTC6	APC membrane recruitment protein 1 OS=Homo sapiens GN=AMER1 PE=1 SV=2 - [AMER1_HUMAN]	4.23	1	1	1	1
	Sequence	# PSMs	# Proteins	# Protein Groups	Protein Group Accessions	Modifications	MH+ [Da]	q-Value	PEP	A2	G2	M2	XCorr A2	XCorr G2	XCorr M2	B2	H2	N2	XCorr B2	XCorr H2	XCorr N2	C2	I2	O2	XCorr C2	XCorr I2	XCorr O2	D2	J2	P2	XCorr D2	XCorr J2	XCorr P2	E2	K2	XCorr E2	XCorr K2	F2	L2	XCorr F2	XCorr L2	# Missed Cleavages
	SLDTAETLEMELSNSHLVQGYLESDELQAQQEDSDEEDEEEEEGEWSR	1	1	1	Q5JTC6	M10(Oxidation); S34(Phospho); S47(Phospho)	5734.27	0.007	0.2307									High			0.584926																					0
P02647	Apolipoprotein A-I OS=Homo sapiens GN=APOA1 PE=1 SV=1 - [APOA1_HUMAN]	92.88	1	68	68	6483	489.231	81.65	44	193	454.396	83.15	44	189	608.798	87.27	58	255	567.835	87.27	59	241	938.92	87.27	60	385	818.602	87.27	58	347	882.479	83.9	47	369	873.778	91.39	51	365	908.071	85.77	51	369	903.037	85.02	49	364	912.447	85.02	49
	Sequence	# PSMs	# Proteins	# Protein Groups	Protein Group Accessions	Modifications	MH+ [Da]	q-Value	PEP	A2	G2	M2	XCorr A2	XCorr G2	XCorr M2	B2	H2	N2	XCorr B2	XCorr H2	XCorr N2	C2	I2	O2	XCorr C2	XCorr I2	XCorr O2	D2	J2	P2	XCorr D2	XCorr J2	XCorr P2	E2	K2	XCorr E2	XCorr K2	F2	L2	XCorr F2	XCorr L2	# Missed Cleavages
	LREQLGPVTQEFWDNLEKETEGLR	42	1	1	P02647		2887.46	0	1.893e-09	High	High	High	6.82881	7.49348	7.45529	High	High	High	6.51808	7.14853	7.99141	High	High	High	5.10095	7.62279	6.79833	High	High	High	4.50981	7.87397	5.90919	High	High	6.93266	7.61059	High	High	7.33297	7.45193	2
	EQLGPVTQEFWDNLEKETEGLR	24	1	1	P02647		2618.27	0	3.828e-09	High	High	High	6.57107	5.83078	6.48349	High	High	High	6.35219	5.10089	6.93707	High	High	High	4.01913	5.45327	4.46049	High	High	High	3.20761	5.89886	2.81017	High	High	5.37523	4.63713	High	High	5.98672	5.66318	1
	EQLGPVTQEFWDNLEKETEGLRQEMSK	30	1	1	P02647		3221.54	0	6.586e-17	High	High	High	6.44815	7.33128	6.93156	High	High	High	6.44865	6.14997	8.22372	High	High	High	3.9939	9.3334	4.93473	High	High	High	3.14278	7.47624	5.8895	High	High	6.80632	7.83656	High	High	8.1873	8.19841	2
	DLATVYVDVLKDSGRDYVSQFEGSALGK	87	1	1	P02647		3032.54	0	1.2e-11	High	High		6.39072	6.80899		High	High		7.53399	7.62999		High	High	High	7.34003	6.46662	6.67704	High	High	High	6.96034	6.56083	6.4583	High	High	7.18954	7.171	High	High	7.43298	6.95973	2
	LREQLGPVTQEFWDNLEK	40	1	1	P02647		2202.12	0	1.602e-09	High	High	High	5.00837	4.98247	6.37528	High	High	High	5.46345	5.61644	6.09914	High	High	High	5.67962	5.57023	5.17904	High	High	High	5.83092	5.13955	5.9207	High	High	5.26126	5.02802	High	High	5.64326	5.24622	1
	DSGRDYVSQFEGSALGK	241	1	1	P02647		1815.85	0	3.141e-11	High	High	High	4.96661	5.44729	5.31028	High	High	High	5.83853	4.68894	5.39983	High	High	High	5.13334	5.10941	5.1926	High	High	High	4.78612	5.06902	5.08143	High	High	5.37335	5.42573	High	High	4.70838	5.31776	1
	VKDLATVYVDVLKDSGR	61	1	1	P02647		1878.03	0	1.635e-13	High	High		4.44292	5.41037		High	High		5.42365	6.03083		High	High	High	4.93188	5.34267	5.50007	High	High	High	4.9538	5.40639	5.93088	High	High	5.8727	5.22321	High	High	5.50879	4.75012	2
	EQLGPVTQEFWDNLEK	47	1	1	P02647		1932.94	0	2.853e-06	High	High	High	4.40571	3.92306	4.66114	High	High	High	4.63124	3.36015	4.64999	High	High	High	3.89655	4.29696	3.73416	High	High	High	4.23369	4.31447	4.1295	High	High	4.35758	3.96678	High	High	4.36776	4.27027	0
	VKDLATVYVDVLK	120	1	1	P02647		1462.85	0	4.44e-07	High	High	High	4.26312	4.18692	4.86444	High	High	High	4.04038	4.86202	5.24976	High	High	High	4.55864	4.8467	4.517	High	High	High	4.73522	4.39144	4.44308	High	High	4.51389	4.42287	High	High	4.23241	5.18614	1
	LLDNWDSVTSTFSK	407	1	1	P02647		1612.78	0	7.252e-09	High	High	High	4.21796	4.40895	4.561	High	High	High	4.15822	4.49388	4.45482	High	High	High	4.29196	4.46652	4.49098	High	High	High	4.6572	4.34959	4.34367	High	High	4.55851	4.49639	High	High	4.28285	4.65501	0
	VQPYLDDFQKKWQEEMELYR	73	1	1	P02647	M16(Oxidation)	2661.27	0	3.24e-09	High	High		3.9835	3.91829		High	High		2.39207	3.73175		High	High	High	5.05062	4.29222	5.51087	High	High	High	5.19445	3.58581	4.9579	High	High	5.07644	3.43804	High	High	5.75377	4.03847	2
	QEMSKDLEEVK	122	1	1	P02647		1335.65	0	9.918e-06	High	High	High	3.71806	2.85518	3.81805	High	High	High	2.68594	3.67766	4.14008	High	High	High	3.50913	3.12539	2.98459	High	High	High	2.93607	3.32959	2.90115	High	High	2.91938	3.07359	High	High	2.90942	3.80998	1
	QKVEPLRAELQEGAR	111	1	1	P02647		1723.94	0	0.001972	High	High	High	3.67363	3.82706	3.6531	High	High	High	3.38195	3.67146	3.65845	High	High	High	3.82736	3.71874	3.71124	High	High	High	3.54745	3.41892	3.58292	High	High	3.61008	3.83143	High	High	3.66275	3.97184	2
	KWQEEMELYR	153	1	1	P02647	M6(Oxidation)	1427.66	0	0.003686	High	High	High	3.5819	3.79264	3.8429	High	High	High	3.53837	3.81269	4.18406	High	High	High	3.88042	3.94794	4.0414	High	High	High	3.95133	3.74356	3.8664	High	High	3.70523	3.81533	High	High	3.96832	3.81848	1
	VSFLSALEEYTKK	61	1	1	P02647		1514.81	0	2.299e-08	High	High	High	3.53329	4.13659	4.0902	High	High	High	3.28364	4.08396	4.10994	High	High	High	3.82248	4.44491	4.01346	High	High	High	3.81501	4.12618	4.07115	High	High	4.07859	3.23622	High	High	3.91431	2.99942	1
	DLATVYVDVLKDSGR	72	1	1	P02647		1650.87	0	1.203e-10	High	High	High	3.46574	4.2353	3.52398	High	High	High	3.75566	4.10622	4.11625	High	High	High	3.93566	4.24289	4.35322	High	High	High	3.34127	4.28538	4.19971	High	High	4.41075	4.39859	High	High	4.36044	4.41239	1
	QGLLPVLESFK	185	1	1	P02647		1230.71	0	0.0002906	High	High	High	3.41097	3.59808	3.63984	High	High	High	3.38386	3.75316	3.88626	High	High	High	3.59344	3.71343	3.7436	High	High	High	3.41526	3.82118	3.77176	High	High	3.89291	3.84317	High	High	3.8109	3.45267	0
	DYVSQFEGSALGK	291	1	1	P02647		1400.67	0	0.0002879	High	High	High	3.40609	3.48144	3.89077	High	High	High	3.49963	3.63106	3.92031	High	High	High	3.66971	3.62806	3.29944	High	High	High	3.32617	3.59747	3.55062	High	High	3.51429	3.51979	High	High	3.51748	3.6029	0
	THLAPYSDELRQR	49	1	1	P02647		1585.81	0	6.811e-09	High	High	High	3.37675	3.45937	3.47124	High	High	High	3.27927	3.66476	3.18221	High	High	High	3.60214	3.6435	3.78693	High	High	High	3.58881	3.90329	3.52308	High	High	3.82428	3.47939	High	High	3.73997	3.41567	1
	ETEGLRQEMSK	95	1	1	P02647		1307.63	0	3.529e-05	High	High	High	3.35454	2.70974	3.86556	High	High	High	2.93918	3.25559	3.31254	High	High	High	2.29923	2.48649	2.22394	High	High		1.55015	3.21963		High	High	2.16616	2.56166	High	High	2.72867	2.69002	1
	QKLHELQEK	76	1	1	P02647		1152.64	0	0.0002046	High	High	High	3.31204	3.29172	3.28708	High	High	High	3.1332	3.38611	3.3123	High	High	High	3.21889	3.07282	3.39611	High	High	High	3.2691	3.14979	3.39821	High	High	3.14289	3.17458	High	High	3.15409	3.194	1
	LEALKENGGAR	177	1	1	P02647		1157.63	0	0.001959	High	High	High	3.27581	3.46302	3.64664	High	High	High	3.27426	3.12536	3.56098	High	High	High	3.51162	3.20167	3.32674	High	High	High	3.32371	2.93556	3.41379	High	High	3.45561	3.50963	High	High	3.50958	3.43051	1
	VSFLSALEEYTK	32	1	1	P02647		1386.72	0	8.314e-07	High	High	High	3.23485	3.38713	3.64208	High	High	High	2.95019	3.56891	3.35866	High	High	High	3.51141	3.59131	3.41816	High	High	High	3.70742	3.89008	3.32745	High	High	3.56627	3.38463	High	High	3.90172	1.05969	0
	AKVQPYLDDFQK	36	1	1	P02647		1451.75	0	0.0001678	High	High	High	3.21491	3.26171	3.49947	High	High	High	2.94876	3.1926	3.01796	High	High	High	3.58756	2.9869	3.37206	High	High	High	3.63315	3.22788	3.11458	High	High	3.5099	3.71983	High	High	3.75922	3.38375	1
	THLAPYSDELR	314	1	1	P02647		1301.65	0	0.000224	High	High	High	3.10821	3.46319	3.6038	High	High	High	3.07244	3.75757	3.48858	High	High	High	3.42465	3.2945	3.32062	High	High	High	3.09194	3.37185	3.51978	High	High	3.25106	3.29575	High	High	3.61266	3.25996	0
	ATEHLSTLSEK	343	1	1	P02647		1215.62	0	2.269e-05	High	High	High	3.05471	3.53636	4.29558	High	High	High	3.87605	3.34837	4.18703	High	High	High	3.99492	4.05659	3.86759	High	High	High	3.8607	3.58271	3.85442	High	High	3.83965	3.56067	High	High	4.12527	3.74965	0
	ETEGLRQEMSKDLEEVK	57	1	1	P02647	M9(Oxidation)	2036.98	0	1.424e-07	High	High	High	3.04072	2.49741	7.10891	High	High	High	2.8949	3.53075	6.36159	High	High	High	2.86708	3.49541	2.04552	High	High	High	2.67244	2.51446	1.80204	High	High	2.17578	2.28402	High	High	2.46054	2.01395	2
	VEPLRAELQEGAR	82	1	1	P02647		1467.79	0	0.0004022	High	High	High	3.01232	3.32461	3.17715	High	High	High	2.9943	3.14627	3.41404	High	High	High	3.40787	3.40957	3.21465	High	High	High	3.27007	3.17074	3.44045	High	High	3.31234	3.27442	High	High	3.22987	3.03157	1
	VQPYLDDFQKK	212	1	1	P02647		1380.72	0	0.003311	High	High	High	2.99259	3.295	3.3917	High	High	High	3.0411	3.13626	3.28412	High	High	High	3.39158	3.44724	3.2858	High	High	High	3.25905	3.23717	3.30923	High	High	3.28246	3.29138	High	High	3.47314	3.10202	1
	DLATVYVDVLK	78	1	1	P02647		1235.69	0	0.001029	High	High	High	2.9226	3.08062	3.16533	High	High	High	2.9167	3.07035	3.32477	High	High	High	2.99565	3.0936	3.05258	High	High	High	2.99311	3.02001	3.0267	High	High	3.13169	3.05622	High	High	3.00652	3.05131	0
	WQEEMELYR	836	1	1	P02647		1283.57	0	0.004266	High	High	High	2.81283	2.83087	2.89551	High	High	High	2.81732	2.77899	2.86275	High	High	High	2.76231	2.82323	2.82152	High	High	High	2.80732	2.75262	2.90886	High	High	2.79331	2.77722	High	High	2.89202	2.7801	0
	LHELQEK	120	1	1	P02647		896.483	0	0.002102	High	High	High	2.78938	2.69813	2.83176	High	High	High	2.71836	2.48652	2.78567	High	High	High	2.52778	2.84145	2.47984	High	High	High	2.58441	2.8026	2.69733	High	High	2.35542	2.81027	High	High	2.28781	2.50805	0
	LSPLGEEMRDR	282	1	1	P02647		1302.65	0	4.103e-05	High	High	High	2.66629	2.83238	2.56814	High	High	High	2.67661	3.04257	3.05317	High	High	High	2.76088	2.88162	3.17779	High	High	High	2.7683	2.78931	3.13456	High	High	2.96744	2.61831	High	High	2.79146	2.55026	1
	VQPYLDDFQK	207	1	1	P02647		1252.62	0	0.004267	High	High	High	2.5723	2.61161	2.76814	High	High	High	2.76397	2.60494	2.66191	High	High	High	2.63964	2.60892	2.54044	High	High	High	2.57101	2.65398	2.682	High	High	2.57707	2.648	High	High	2.61098	2.59724	0
	QEMSKDLEEVKAK	34	1	1	P02647		1534.78	0	0.001592	High	High	High	2.4838	2.80488	3.09328	High	High	High	2.48596	3.01312	2.70698	High	High	High	3.04557	3.03951	3.28608	High	High	High	2.78348	2.73894	3.03302	High	High	3.4129	3.46442	High	High	2.98614	2.38814	2
	AKVQPYLDDFQKK	21	1	1	P02647		1579.85	0	0.0004506	High		High	2.45303		2.96111		High	High		2.9846	3.54053	High	High	High	3.94009	3.07266	3.50125	High		High	4.11211		3.02053	High	High	3.56183	4.38632	High	High	3.51231	1.96131	2
	LHELQEKLSPLGEEMRDR	11	1	1	P02647		2180.12	0	9.688e-05	High			2.38674									High	High	High	4.00017	2.38893	2.07624	High		High	3.36109		2.834	High		2.71974		High	High	2.07028	2.51029	2
	LSPLGEEMR	614	1	1	P02647		1031.52	0	0.001738	High	High	High	2.19081	2.29642	2.43261	High	High	High	2.13165	2.34254	2.39749	High	High	High	2.40346	2.35569	2.30344	High	High	High	2.15406	2.22699	2.35857	High	High	2.35317	2.42317	High	High	2.39363	2.36865	0
	AHVDALR	102	1	1	P02647		781.431	0	0.00707	High	High	High	2.02938	2.36277	2.40322	High	High	High	1.99254	2.02897	2.50011	High	High	High	2.35811	2.23336	2.00673	High	High	High	2.29056	2.31528	1.93868	High	High	2.07233	2.02212	High	High	2.2958	1.997	0
	AKPALEDLR	100	1	1	P02647		1012.58	0	0.003443	High	High	High	1.99566	2.22825	2.17202	High	High	High	1.98378	2.05695	2.17721	High	High	High	2.11296	2.20698	2.15863	High	High	High	2.08386	2.08878	2.16472	High	High	2.11026	2.19787	High	High	2.1566	2.14439	0
	LAEYHAK	151	1	1	P02647		831.436	0	0.01162	High	High	High	1.91725	1.64428	1.92572	High	High	High	1.93065	1.63762	1.93421	High	High		1.76386	1.61981			High	High		1.85718	1.84804	High	High	1.83481	1.80419	High	High	1.82563	1.69448	0
	AELQEGAR	40	1	1	P02647		873.444	0	0.0008393	High	High	High	1.90124	2.26056	2.28615	High	High	High	2.10319	2.20012	2.21953	High	High	High	2.17233	2.20237	2.18616	High	High	High	2.15854	2.2666	2.21757	High	High	2.13537	2.17046	High	High	2.23075	1.95091	0
	LAARLEALKENGGAR	27	1	1	P02647		1568.89	0	7.385e-08		High			3.34555		High	High		3.39984	3.12346		High	High	High	3.55988	3.32488	4.00934	High	High	High	3.1199	3.26749	3.98343	High	High	3.69973	3.56966	High	High	3.47553	3.33122	2
	AHVDALRTHLAPYSDELRQR	12	1	1	P02647		2348.23	0	0.0001982							High			2.1065			High		High	5.25975		4.55359	High		High	4.77003		4.59806	High		3.87691		High		3.71854		2
	QGLLPVLESFKVSFLSALEEYTKK	12	1	1	P02647		2726.5	0	6.037e-11		High			3.22422		High	High		1.62986	4.04426		High	High	High	4.32508	3.32029	4.42647		High	High		2.40119	2.71849	High	High	4.53648	2.89087	High	High	4.15021	5.09912	2
	LAEYHAKATEHLSTLSEK	15	1	1	P02647		2028.04	0	3.416e-05		High			1.61865								High	High	High	4.11085	1.91514	3.06961	High	High	High	2.29379	1.95299	1.90442	High		2.29792		High		2.35063		1
	ATEHLSTLSEKAKPALEDLR	6	1	1	P02647		2209.19	0	0.001165													High		High	3.90374		3.01754	High		High	3.43649		2.63682					High		3.33484		1
	VSFLSALEEYTKKLNTQ	8	1	1	P02647		1971.04	0	1.396e-09													High		High	3.58398		1.71835	High		High	4.7682		2.30124	High		4.04684		High	High	4.24432	2.29082	2
	AHVDALRTHLAPYSDELR	6	1	1	P02647		2064.06	0	2.583e-06													High		High	3.56999		3.00117	High		High	4.2577		3.04369	High		3.80715			High		2.16477	1
	ATEHLSTLSEKAKPALEDLRQGLLPVLESFK	10	1	1	P02647		3420.87	0	5.765e-10													High		High	3.38087		2.87308	High			3.13958			High		3.20568		High		5.33198		2
	AKPALEDLRQGLLPVLESFK	24	1	1	P02647		2224.27	0	6.894e-05													High		High	3.26013		2.86172	High		High	3.45049		2.883	High	High	3.83295	1.76977	High	High	3.57786	1.41877	1
	LLDNWDSVTSTFSKLR	11	1	1	P02647		1881.97	0	6.291e-06								High			1.39166		High	High	High	3.01128	1.51819	2.24258	High	High	High	3.03562	1.33561	2.30092	High	High	1.99673	2.29783	High	High	2.21134	2.39042	1
	ARAHVDALRTHLAPYSDELR	3	1	1	P02647		2291.2	0	2.006e-05													High			2.69657			High			2.72208											2
	QLNLKLLDNWDSVTSTFSK	12	1	1	P02647		2209.15	0	6.08e-08								High			1.9825		High	High	High	2.03366	1.85331	3.87555	High	High	High	2.07324	1.4324	3.75269	High	High	3.59908	2.8951	High	High	4.21289	2.91662	1
	QLNLKLLDNWDSVTSTFSKLR	6	1	1	P02647		2478.33	0	0.001885													High		High	1.65391		1.54461	High		High	1.65806		1.42743	High		1.02821		High		2.04001		2
	ARAHVDALR	9	1	1	P02647		1008.57	0	0.003823		High			1.7531			High			1.96504		High	High	High	1.34881	1.84068	1.86777	High		High	1.50658		1.41319	High		1.92495		High		2.33201		1
	DSGRDYVSQFEGSALGKQLNLK	5	1	1	P02647		2412.22	0	2.304e-05															High			2.99675	High		High	3.4626		2.29415	High		1.2403		High		2.36026		2
	DYVSQFEGSALGKQLNLK	2	1	1	P02647		1997.02	0	0.0002903																			High			1.98038							High		1.00129		1
	DYVSQFEGSALGKQLNLKLLDNWDSVTSTFSK	2	1	1	P02647		3590.8	0	0.001045																					High			1.13424	High		3.35072						2
	AKPALEDLRQGLLPVLESFKVSFLSALEEYTK	7	1	1	P02647		3591.95	0	9.567e-12		High			3.10555			High			2.31779			High			5.30899			High			4.49445										2
	QGLLPVLESFKVSFLSALEEYTK	7	1	1	P02647		2598.4	0	1.885e-12								High			3.53161			High	High		6.38564	5.50533		High	High		6.16463	5.32059		High		6.06273		High		4.71406	1
	HFWQQDEPPQSPWDR	3	1	1	P02647		1952.87	0	0.0001148								High			2.46273																			High		2.16388	0
	DLEEVKAK	20	1	1	P02647		931.507	0.001	0.01203	High	High	High	2.16693	2.18153	2.02642	High	High	High	2.01283	2.17445	2.06521	High	High	High	1.99568	1.96224	2.02854	High	High	High	2.14876	2.03407	2.01381	High	High	2.21134	1.91584	High	High	2.01685	1.94552	1
	QKLHELQEKLSPLGEEMR	3	1	1	P02647		2165.14	0.001	0.006063													High			1.74293			High			1.82445							High		1.79219		2
	LSPLGEEMRDRAR	1	1	1	P02647		1529.78	0.001	0.05232																									High		1.76126						2
	QKVEPLR	34	1	1	P02647		869.52	0.002	0.09484	High	High	High	1.88879	1.77026	2.04709		High	High		1.85086	2.06799			High			1.80802		High	High		1.85641	2.0289	High	High	1.855	2.00352					1
	LAEYHAKATEHLSTLSEKAKPALEDLR	1	1	1	P02647		3021.61	0.002	0.03523																			High			2.60789											2
	WQEEMELYRQK	1	1	1	P02647		1539.73	0.005	0.1735																									High		1.40639						1
P02652	Apolipoprotein A-II OS=Homo sapiens GN=APOA2 PE=1 SV=1 - [APOA2_HUMAN]	77	1	17	17	1162	91.52	74	9	33	103.936	69	8	30	166.013	77	14	51	151.627	77	15	53	238.56	74	12	67	192.131	77	12	59	158.257	74	10	49	141.611	74	10	47	177.515	74	10	55	176.179	74	10	55	154.084	77	14
	Sequence	# PSMs	# Proteins	# Protein Groups	Protein Group Accessions	Modifications	MH+ [Da]	q-Value	PEP	A2	G2	M2	XCorr A2	XCorr G2	XCorr M2	B2	H2	N2	XCorr B2	XCorr H2	XCorr N2	C2	I2	O2	XCorr C2	XCorr I2	XCorr O2	D2	J2	P2	XCorr D2	XCorr J2	XCorr P2	E2	K2	XCorr E2	XCorr K2	F2	L2	XCorr F2	XCorr L2	# Missed Cleavages
	EPCVESLVSQYFQTVTDYGKDLMEK	145	1	1	P02652	C3(Carbamidomethyl)	2966.38	0	2.804e-18	High	High	High	6.7895	7.85993	7.68725	High	High	High	6.92409	7.83057	7.32946	High	High	High	7.67253	6.82842	6.82558	High	High	High	7.16876	7.08934	6.89714	High	High	7.80195	7.0269	High	High	7.33673	7.21067	1
	EPCVESLVSQYFQTVTDYGK	76	1	1	P02652	C3(Carbamidomethyl)	2350.09	0	5.808e-14	High	High	High	5.91714	5.79809	6.01279	High	High	High	5.77706	5.70513	6.21087	High	High	High	5.80307	6.13102	5.84556	High	High	High	5.62019	5.83178	6.28425	High	High	6.15074	6.0907	High	High	6.02554	5.94576	0
	SKEQLTPLIKK	48	1	1	P02652		1284.79	0	3.274e-06	High	High	High	3.96189	3.55511	3.53348	High	High	High	4.1354	3.27638	3.48311	High	High	High	3.83048	3.27126	3.50156	High	High	High	4.12196	3.13636	3.4136	High	High	4.00737	3.74408	High	High	4.25065	4.08583	2
	KAGTELVNFLSYFVELGTQPATQ	26	1	1	P02652		2513.29	0	1.396e-10	High	High	High	3.55229	4.13867	1.10572	High	High	High	2.88209	3.68646	3.14745	High	High	High	5.13033	6.9331	7.06834	High	High	High	3.92482	6.81251	4.84663	High	High	4.66464	6.05212	High	High	7.11902	5.00594	1
	SKEQLTPLIK	235	1	1	P02652		1156.69	0	2.297e-06	High	High	High	3.27703	3.65713	3.75626	High	High	High	3.62657	3.65132	3.70299	High	High	High	3.76029	3.55378	3.57448	High	High	High	3.77882	3.83898	3.47204	High	High	3.73833	3.62998	High	High	3.69904	3.5387	1
	VKSPELQAEAK	330	1	1	P02652		1199.66	0	1.907e-05	High	High	High	2.65137	3.96445	3.79074	High	High	High	3.17061	3.7855	3.97273	High	High	High	3.85698	4.18042	4.03554	High	High	High	3.78157	3.64564	3.68726	High	High	3.85763	3.93362	High	High	3.99567	3.78429	1
	SPELQAEAK	77	1	1	P02652		972.498	0	3.488e-06	High	High	High	2.50672	3.09878	3.02137	High	High	High	2.68265	3.0907	3.14659	High	High	High	3.1056	3.17885	2.80448	High	High	High	2.81213	3.1081	2.83047	High	High	2.98112	3.0102	High	High	3.01749	2.99807	0
	VKSPELQAEAKSYFEK	28	1	1	P02652		1853.96	0	8.544e-07	High	High	High	2.23919	3.18713	2.26467		High			2.13813		High	High	High	4.22439	3.3963	3.64886	High	High	High	4.08706	3.88725	3.804	High	High	4.28064	4.28092	High	High	4.58531	4.67681	2
	EQLTPLIKK	32	1	1	P02652		1069.66	0	0.001929	High	High	High	2.11949	2.31824	2.30182		High	High		2.13509	2.26562	High	High	High	2.1467	2.34814	2.4901	High	High	High	2.34602	2.31634	2.37814									1
	AGTELVNFLSYFVELGTQPATQ	9	1	1	P02652		2385.2	0	1.241e-05			High			5.22052	High			4.24257					High			5.0788			High			4.62711	High	High	5.24858	3.67215		High		3.64637	0
	EPCVESLVSQYFQTVTDYGKDLMEKVK	19	1	1	P02652	C3(Carbamidomethyl)	3193.54	0	6.958e-08													High		High	4.35816		4.36632	High		High	4.12306		3.48175	High	High	6.50539	3.55818	High	High	4.59876	2.27065	2
	SPELQAEAKSYFEK	13	1	1	P02652		1626.81	0	1.503e-05			High			2.62912			High			2.75561	High		High	2.89235		2.36703	High		High	2.64942		2.46316	High	High	3.67596	1.44287	High		3.35629		1
	SYFEKSKEQLTPLIK	5	1	1	P02652		1810.99	0	0.001769													High			2.62979			High		High	2.20066		2.70688						High		1.85797	2
	QAKEPCVESLVSQYFQTVTDYGK	5	1	1	P02652	C6(Carbamidomethyl)	2677.28	0	1.041e-05															High			2.41517	High			1.79086				High		1.65848	High	High	2.91217	2.42221	1
	QAKEPCVESLVSQYFQTVTDYGKDLMEK	3	1	1	P02652	C6(Carbamidomethyl)	3293.56	0.001	0.06299													High			0.957787					High			0.998434		High		1.146					2
	DLMEKVKSPELQAEAK	2	1	1	P02652	M3(Oxidation)	1831.96	0.001	0.03356													High			0.9407			High			1.13859											2
	EQLTPLIK	109	1	1	P02652		941.566	0.001	0.01225		High	High		2.19638	2.20809		High	High		2.14555	2.13113		High	High		1.97964	1.98049	High	High	High	1.72915	2.04913	2.01482	High	High	2.01438	1.78505	High	High	1.94567	1.80284	0
P06727	Apolipoprotein A-IV OS=Homo sapiens GN=APOA4 PE=1 SV=3 - [APOA4_HUMAN]	85.1	7	67	68	1740	107.604	68.69	36	50	95.906	63.64	31	47	252.295	75.76	55	101	234.739	75.76	50	92	240.992	82.32	53	90	217.44	81.06	48	86	231.196	81.31	43	83	225.687	79.55	41	83	224.11	70.96	40	77	239.249	71.72	41	84	218.348	69.44	40
	Sequence	# PSMs	# Proteins	# Protein Groups	Protein Group Accessions	Modifications	MH+ [Da]	q-Value	PEP	A2	G2	M2	XCorr A2	XCorr G2	XCorr M2	B2	H2	N2	XCorr B2	XCorr H2	XCorr N2	C2	I2	O2	XCorr C2	XCorr I2	XCorr O2	D2	J2	P2	XCorr D2	XCorr J2	XCorr P2	E2	K2	XCorr E2	XCorr K2	F2	L2	XCorr F2	XCorr L2	# Missed Cleavages
	ENADSLQASLRPHADELK	61	1	1	P06727		1993.99	0	1.318e-09	High	High	High	4.88818	4.205	4.87591	High	High	High	3.0879	4.31073	4.72505	High	High	High	3.97356	4.34003	3.8596	High	High	High	4.50762	4.01302	4.5646	High	High	4.12728	4.40807	High	High	3.93068	4.02433	0
	SELTQQLNALFQDK	29	1	1	P06727		1634.84	0	1.22e-06	High	High	High	4.30988	4.33809	4.45271	High	High	High	4.32293	4.37766	4.48885	High	High	High	4.43798	4.42115	4.20039	High	High	High	4.2568	4.18805	4.37711	High	High	4.4144	4.32245	High	High	3.99253	3.98275	0
	KLVPFATELHER	36	1	1	P06727		1439.8	0	2.291e-06	High	High		4.14227	4.9259		High	High	High	3.08213	4.59105	2.92665	High	High	High	5.28979	4.29735	5.03476	High	High	High	5.1059	4.64572	4.96661	High	High	5.0933	4.93628	High	High	4.58888	4.98717	1
	LGEVNTYAGDLQK	81	1	1	P06727		1407.71	0	1.178e-06	High	High	High	3.87478	3.85549	3.92137	High	High	High	3.07595	4.04531	4.16585	High	High	High	3.4743	3.36382	3.97024	High	High	High	2.9427	3.66428	3.27846	High	High	3.89622	3.83934	High	High	3.66663	3.64821	0
	SLAELGGHLDQQVEEFRR	36	1	1	P06727		2084.05	0	1.011e-08	High	High		3.75039	3.40414		High	High		3.37126	4.45673		High	High	High	4.32985	3.93654	4.16223	High	High	High	3.62977	4.11182	4.0237	High	High	4.21836	3.88829	High	High	4.07688	3.21748	1
	LNHQLEGLTFQMK	51	1	1	P06727		1558.8	0	3.203e-11	High	High	High	3.55326	5.28789	2.77851	High	High	High	4.42844	5.20266	4.10001	High	High	High	3.93843	5.07364	4.85311	High	High	High	4.29545	4.85642	4.93359	High	High	4.8245	4.1773	High	High	4.6901	4.74041	0
	TQVNTQAEQLRR	24	1	1	P06727		1443.77	0	0.0002165	High	High	High	3.34737	2.31188	2.79959	High	High	High	3.00609	3.25338	3.20288	High	High	High	2.55259	2.94817	3.05379	High	High	High	2.28016	2.38327	2.28982	High	High	2.22794	3.26603	High	High	2.9975	2.85639	1
	DKVNSFFSTFK	42	1	1	P06727		1319.66	0	4.307e-06	High	High	High	3.2788	3.23879	3.09704	High	High	High	3.44914	3.7833	2.35959	High	High	High	3.19059	3.41635	3.54795	High	High	High	3.47025	3.10014	3.50566	High	High	3.44663	3.35205	High	High	3.50896	3.15007	1
	IDQTVEELR	20	1	1	P06727		1102.57	0	0.0003977	High	High	High	3.10488	2.76676	3.23094	High	High	High	2.97108	3.06298	3.26688	High	High	High	2.87487	2.61429	2.80023	High	High		3.12624	2.99861		High	High	2.95045	2.80714	High	High	2.94192	3.09403	0
	SLAELGGHLDQQVEEFR	25	1	1	P06727		1927.95	0	5.396e-08	High	High		3.02086	3.98024		High	High	High	4.14502	3.66685	5.46209	High	High	High	4.67124	3.95936	5.0648	High	High	High	4.52057	3.63541	5.19438	High	High	5.05281	4.80559	High	High	4.54182	4.6711	0
	ALVQQMEQLR	87	1	1	P06727		1215.65	0	0.001191	High	High	High	2.92773	2.65886	3.01269	High	High	High	3.00377	2.55554	3.10445	High	High	High	2.80625	2.92898	2.89359	High	High	High	2.85658	2.81652	2.87188	High	High	2.98846	2.90197	High	High	2.86159	2.7092	0
	SLAPYAQDTQEK	36	1	1	P06727		1350.65	0	0.0006677	High	High	High	2.81821	3.05112	2.99836	High	High	High	2.76525	2.80007	3.08066	High	High	High	2.93065	2.84447	2.99509	High	High	High	2.97513	2.9818	2.55833	High	High	2.87682	2.65985	High	High	2.98597	2.91594	0
	IDQNVEELKGR	50	1	1	P06727		1300.69	0	9.749e-07	High	High	High	2.74457	3.34488	3.42967	High	High	High	2.53609	3.2797	3.46557	High	High	High	3.40862	3.55327	3.29379	High	High	High	3.50347	3.24287	3.3525	High	High	3.35295	2.7414	High	High	3.50823	3.53927	1
	LKEEIGKELEELR	61	1	1	P06727		1585.88	0	1.356e-11	High	High	High	2.71582	4.79187	4.43146	High	High		2.26633	4.84543		High	High	High	4.63522	4.20315	4.444	High	High	High	3.79766	4.7675	3.83091	High	High	3.88784	3.39645	High	High	3.49379	4.13502	2
	ISASAEELR	26	1	1	P06727		975.508	0	0.003471	High	High	High	2.63986	2.63363	2.76222	High	High	High	2.58352	2.86787	2.7629	High	High	High	2.73446	2.8212	2.90755	High	High	High	2.58351	2.77378	2.89658	High	High	2.64604	2.93263	High	High	2.74887	2.88039	0
	AKIDQNVEELKGR	37	1	1	P06727		1499.82	0	2.815e-08	High	High	High	2.55939	3.59144	3.1755	High	High	High	2.92374	3.89849	2.05061	High	High	High	3.21959	3.10331	3.67318	High	High	High	3.71393	3.44733	4.36643	High	High	4.31493	3.6997	High	High	4.48612	4.3775	2
	QLTPYAQR	32	1	1	P06727		976.521	0	0.002536	High	High	High	2.52993	2.37163	2.61138	High	High	High	2.26068	2.61078	2.72585	High	High	High	2.57933	2.4493	2.53478	High	High	High	2.70045	2.34058	2.63387	High	High	2.18774	2.64363	High		2.09398		0
	RVEPYGENFNK	72	1	1	P06727		1352.66	0	0.001458	High	High	High	2.44592	3.81582	3.05671	High	High	High	3.20927	3.73576	3.3687	High	High	High	3.79383	3.9514	3.95495	High	High	High	3.79794	3.38273	3.23002	High	High	4.03363	3.21341	High	High	3.50027	3.81933	1
	IDQNVEELK	22	1	1	P06727		1087.56	0	2.686e-05	High	High	High	2.43909	3.15565	3.09772	High		High	3.27653		3.00637	High	High	High	2.56828	2.37643	2.83208	High	High	High	2.93524	2.57961	2.89652	High	High	2.14605	3.25809		High		1.96052	0
	VKIDQTVEELRR	13	1	1	P06727		1485.84	0	0.0004645	High	High		2.30352	2.44299			High			2.17176		High	High	High	2.05738	2.56308	2.21261	High	High	High	2.45246	2.2213	2.30874	High	High	2.38598	2.09564	High	High	2.22427	1.67082	2
	EAVEHLQK	21	1	1	P06727		953.505	0	0.0003099	High	High	High	2.22909	2.80445	2.58491	High	High	High	1.69637	2.46941	2.85602		High	High		2.85857	2.69204		High	High		2.49351	2.72816	High	High	2.84211	2.73994	High	High	2.87178	3.14265	0
	LTPYADEFK	56	1	1	P06727		1083.54	0	0.008035	High	High	High	2.2263	2.09274	2.46859	High	High	High	2.16755	1.90372	2.2704	High	High	High	1.75697	1.75968	1.94759	High	High	High	1.6718	2.15777	1.76229	High	High	2.20401	2.15586	High	High	1.81336	2.43798	0
	IDQTVEELRR	45	1	1	P06727		1258.67	0	0.0004455	High	High	High	2.18292	3.34642	3.47382		High	High		3.24723	3.34169	High	High	High	3.48399	2.63778	2.57515	High	High	High	2.31255	3.28951	2.19166	High	High	2.98762	3.19224	High	High	3.05335	3.45469	1
	LTPYADEFKVK	11	1	1	P06727		1310.7	0	0.00494	High			2.13679			High			1.9491			High		High	3.12221		3.04611			High			2.08363	High	High	3.04603	2.14141	High	High	2.71701	2.01442	1
	LAPLAEDVR	106	1	1	P06727		983.553	0	0.0004035	High	High	High	2.06367	2.07831	2.22883	High	High	High	1.78739	2.0696	2.24367	High	High	High	2.22015	2.20826	1.80614	High	High	High	2.22435	2.28513	2.073	High	High	1.87375	2.13494	High	High	2.07095	2.17747	0
	LGPHAGDVEGHLSFLEK	39	1	1	P06727		1805.92	0	1.481e-15	High	High		1.90526	3.84052		High	High		1.54337	5.46736		High	High	High	2.85458	4.73036	3.77866	High	High	High	2.32286	5.72862	4.16601	High	High	3.19392	3.26035	High	High	3.20117	5.06292	0
	NAEELKAR	14	1	1	P06727		930.5	0	0.001885	High	High	High	1.8932	2.32847	2.06472		High	High		2.40038	1.95919	High	High		1.79755	2.13268		High	High	High	2.14758	1.96032	2.37846	High	High	2.35942	2.40089	High	High	2.45176	2.52634	1
	RQLTPYAQR	10	1	1	P06727		1132.62	0	0.001788	High			1.84997			High			2.10779				High			2.77369			High	High		2.90241	2.73247	High	High	2.98007	3.60974	High	High	2.59599	2.57791	1
	VEPYGENFNK	13	1	1	P06727		1196.56	0	0.0002581	High	High	High	1.82547	2.11985	1.90628	High		High	1.4108		2.09587	High	High		1.88493	2.20311		High	High	High	2.02617	2.26413	2.09133						High		1.76936	0
	VNSFFSTFK	27	1	1	P06727		1076.54	0	0.0002106	High	High	High	1.7244	2.76674	2.22435	High	High		1.48805	2.54537		High	High	High	2.72507	2.90506	2.72287	High	High	High	2.90519	2.64632	2.59445	High	High	1.74573	2.26851	High	High	2.92611	2.8211	0
	LVPFATELHER	48	1	1	P06727		1311.71	0	0.0001253	High	High	High	1.6071	3.179	2.76445		High	High		3.35205	3.04306	High	High	High	3.21337	3.34648	3.27918	High	High	High	3.39999	3.29948	3.31399	High	High	3.43013	2.99195	High	High	3.34759	2.55167	0
	LLPHANEVSQK	117	1	1	P06727		1235.67	0	0.0002562	High	High	High	1.50034	2.48311	3.08482		High	High		2.73307	3.11115	High	High	High	3.03579	3.0462	2.8597	High	High	High	2.98305	2.83282	2.95305	High	High	2.70357	2.7562	High	High	2.67181	3.1604	0
	SLAPYAQDTQEKLNHQLEGLTFQMK	27	1	1	P06727		2890.44	0	1.398e-07	High	High		1.31834	3.22517		High	High		1.74619	4.57943		High	High	High	6.01043	3.44443	5.62917	High	High	High	5.7383	3.71923	4.9539	High	High	6.03637	3.39714	High	High	5.14091	5.69653	1
	LGPHAGDVEGHLSFLEKDLR	33	1	1	P06727		2190.13	0	8.339e-15	High	High		1.29519	5.13029		High	High		2.02965	4.99448		High	High	High	4.00441	3.32295	6.75633	High	High	High	4.36176	3.2481	4.26555	High	High	5.95896	6.24681	High	High	5.12039	1.62579	1
	VKIDQTVEELR	10	1	1	P06727		1329.74	0	2.967e-06	High		High	1.13709		2.88196								High	High		3.0315	2.57338		High	High		2.78361	2.67105						High		2.78185	1
	TQVNTQAEQLR	35	1	1	P06727		1287.66	0	0.0003608		High	High		2.86093	3.43132	High	High	High	3.29978	2.67642	3.4299	High	High	High	2.93653	3.13643	2.83109	High	High	High	2.83413	3.43357	2.91205	High	High	3.41995	3.15677	High	High	3.10505	3.08894	0
	VLRENADSLQASLRPHADELK	17	1	1	P06727		2362.24	0	9.956e-10		High			3.96906			High			3.39238		High		High	5.48335		5.7359	High	High	High	5.42838	3.00599	4.79481	High	High	4.4425	4.29039		High		3.81444	1
	SELTQQLNALFQDKLGEVNTYAGDLQK	22	1	1	P06727		3023.53	0	7.738e-16		High			1.22577			High			1.11897		High	High	High	4.90412	1.21051	6.36192	High	High	High	4.42769	1.83262	5.53192	High	High	6.07919	3.87376	High	High	3.16815	2.27937	1
	RVEPYGENFNKALVQQMEQLR	1	1	1	P06727		2549.29	0	0.0009													High			4.06604																	2
	EAVEHLQKSELTQQLNALFQDKLGEVNTYAGDLQK	5	1	1	P06727		3958.02	0	5.969e-06													High			3.67476			High		High	3.72246		2.87408	High		2.63316		High		2.7523		2
	SLAPYAQDTQEKLNHQLEGLTFQMKK	8	1	1	P06727		3018.54	0	5.455e-05													High		High	3.64123		1.25988	High		High	2.72111		1.46953	High		3.06334		High		2.77283		2
	RRVEPYGENFNK	15	1	1	P06727		1508.76	0	5.941e-06		High			3.32943			High			3.08571		High	High	High	3.15873	3.31738	2.20294	High	High	High	2.72111	3.69004	3.00461	High	High	3.37746	3.39993	High	High	2.28855	3.21176	2
	ISASAEELRQR	4	1	1	P06727		1259.67	0	1.973e-06													High			3.07854			High		High	3.17762		2.01096	High		1.99673						1
	ENADSLQASLRPHADELKAK	8	1	1	P06727		2193.12	0	0.00273													High		High	2.53915		1.86632	High		High	2.90511		2.46813	High		2.20078		High		2.16577		1
	LGPHAGDVEGHLSFLEKDLRDK	3	1	1	P06727		2433.25	0	0.001689													High		High	2.4495		1.70677	High			2.10542											2
	SELTQQLNALFQDKLGEVNTYAGDLQKK	9	1	1	P06727		3151.63	0	9.054e-05								High			0.981888		High			2.43555			High		High	2.17048		2.28054	High		2.42487		High		2.50158		2
	LGEVNTYAGDLQKK	10	1	1	P06727		1535.8	0	4.788e-06		High			1.66043			High			1.31972		High		High	2.28539		3.43478	High		High	3.00475		2.56676	High	High	2.42445	2.93493	High		2.04223		1
	LEPYADQLR	86	1	1	P06727		1104.57	0	0.003276		High	High		2.20276	2.21108		High	High		2.09246	2.44358	High	High	High	2.2399	2.18563	2.28895	High	High	High	2.19192	2.1268	2.31256	High		2.1996		High	High	2.27507	2.31888	0
	AKIDQNVEELK	14	1	1	P06727		1286.69	0	8.908e-06		High	High		0.976756	4.11666		High	High		2.89597	3.47429	High	High		2.06055	2.53692		High	High		2.38915	1.78803		High		2.82638		High	High	1.75309	3.15033	1
	QKLGPHAGDVEGHLSFLEK	7	1	1	P06727		2062.07	0	0.01497													High		High	1.93726		2.68737	High		High	2.00607		2.72991	High		2.83828		High		2.17186		1
	EAVEHLQKSELTQQLNALFQDK	7	1	1	P06727		2569.32	0	0.0006547													High		High	1.76705		2.67839	High			1.72294			High	High	1.99348	1.27926	High	High	2.60255	1.159	1
	DLRDKVNSFFSTFK	6	1	1	P06727		1703.87	0	0.0007008													High		High	0.989661		1.34711	High		High	1.26301		1.12502	High		2.23814						2
	ELQQRLEPYADQLR	1	1	1	P06727		1758.91	0	3.638e-05																			High			2.87831											1
	EKESQDKTLSLPELEQQQEQQQEQQQEQVQMLAPLES	4	1	1	P06727		4382.09	0	0.02481		High			2.33926										High			2.1075							High		3.18638		High		2.79398		2
	TLSLPELEQQQEQQQEQQQEQVQMLAPLES	15	1	1	P06727		3537.7	0	0.0009719		High	High		1.80582	3.92112		High	High		1.11373	3.90554													High		2.08691			High		2.46524	0
	LNHQLEGLTFQMKK	2	1	1	P06727		1686.89	0	0.009652															High			1.99909			High			2.3056									1
	GNTEGLQK	18	1	1	P06727		846.432	0.001	0.01164	High	High	High	2.40764	2.43314	1.81934	High	High	High	2.35276	2.30412	2.49156	High	High	High	2.4737	2.35626	2.40035	High	High	High	2.58813	2.14196	2.46918	High	High	2.30822	2.54781	High	High	2.48807	2.39743	0
	KNAEELK	6	1	1	P06727		831.457	0.001	0.03137		High	High		2.14483	2.58919		High	High		2.14534	2.34456	High			2.61443					High			2.09953									1
	IGDNLRELQQRLEPYADQLR	3	1	1	P06727		2427.27	0.001	0.05555													High			1.60712			High			1.15303											2
	LKEEIGK	2	2	1	P06727		816.48	0.001	0.06945			High			2.52335			High			2.53688																					1
	EEIGKELEELR	1	1	1	P06727		1344.7	0.001	0.02731			High			1.78612																											1
	ELEELR	4	7	2	P06727;O43290		788.415	0.002	0.1042			High			1.51359			High			1.783	High			1.57398																	0
	RSLAPYAQDTQEK	1	1	1	P06727		1506.76	0.002	0.07328			High			1.40299																											1
	QKLGPHAGDVEGHLSFLEKDLR	1	1	1	P06727		2446.26	0.002	0.0471															High			2.20415															2
	VLRENADSLQASLRPHADELKAK	1	1	1	P06727		2561.38	0.003	0.115													High			2.67975																	2
	EKESQDK	3	1	1	P06727		863.41	0.003	0.1193									High			1.46474													High		1.57127		High		1.51063		1
	LTPYADEFKVKIDQTVEELR	1	1	1	P06727		2394.25	0.006	0.1798													High			0.967692																	2
	ESQDKTLSLPELEQQQEQQQEQQQEQVQMLAPLES	2	1	1	P06727		4124.96	0.008	0.186																									High		1.73077		High		2.1004		1
Q6Q788	Apolipoprotein A-V OS=Homo sapiens GN=APOA5 PE=1 SV=1 - [APOA5_HUMAN]	8.74	1	2	2	3
	Sequence	# PSMs	# Proteins	# Protein Groups	Protein Group Accessions	Modifications	MH+ [Da]	q-Value	PEP	A2	G2	M2	XCorr A2	XCorr G2	XCorr M2	B2	H2	N2	XCorr B2	XCorr H2	XCorr N2	C2	I2	O2	XCorr C2	XCorr I2	XCorr O2	D2	J2	P2	XCorr D2	XCorr J2	XCorr P2	E2	K2	XCorr E2	XCorr K2	F2	L2	XCorr F2	XCorr L2	# Missed Cleavages
	IQQNLDQLR	2	1	1	Q6Q788		1127.62	0	0.008846			High			1.22508			High			1.32377																					0
	AFAGTGTEEGAGPDPQMLSEEVR	1	1	1	Q6Q788		2349.07	0.002	0.09824			High			0.667486																											0
P04114	Apolipoprotein B-100 OS=Homo sapiens GN=APOB PE=1 SV=2 - [APOB_HUMAN]	67.94	3	338	338	6928	587.512	40.67	165	257	636.846	43.52	178	276	1146.81	57.29	268	470	1054.45	56.56	262	452	796.369	50.84	214	335	805.628	49.9	216	354	302.915	31.25	127	163	295.496	29.37	121	157	1026.17	53.06	219	423	1021.26	53.17	223	428	176.529	19.15	76
	Sequence	# PSMs	# Proteins	# Protein Groups	Protein Group Accessions	Modifications	MH+ [Da]	q-Value	PEP	A2	G2	M2	XCorr A2	XCorr G2	XCorr M2	B2	H2	N2	XCorr B2	XCorr H2	XCorr N2	C2	I2	O2	XCorr C2	XCorr I2	XCorr O2	D2	J2	P2	XCorr D2	XCorr J2	XCorr P2	E2	K2	XCorr E2	XCorr K2	F2	L2	XCorr F2	XCorr L2	# Missed Cleavages
	VPSYTLILPSLELPVLHVPR	34	1	1	P04114		2243.32	0	1.76e-09	High	High	High	6.43313	2.59739	5.84126	High	High	High	5.97196	1.81434	5.21537	High	High	High	6.98359	6.43181	4.241	High	High	High	6.10522	5.6641	3.61326	High	High	5.79269	3.7763	High	High	5.9658	2.65344	0
	DKDQEVLLQTFLDDASPGDKR	35	1	1	P04114		2390.19	0	3.208e-16	High	High	High	6.28211	4.15506	5.87889	High	High	High	5.10902	3.06345	5.37388	High	High	High	5.48708	7.09602	3.84935	High	High	High	6.00495	6.27808	3.74691	High	High	5.51828	3.75842	High		6.00704		2
	LELELRPTGEIEQYSVSATYELQR	11	1	1	P04114		2824.44	0	1.142e-13	High			5.79503			High			5.85889			High	High		3.83788	4.33286		High	High		4.26494	4.29133		High		4.27354		High		3.38539		0
	IHSGSFQSQVELSNDQEK	47	1	1	P04114		2032.96	0	1.294e-07	High		High	5.58373		6.13204	High		High	4.98633		5.97333								High			1.19943		High		0.891234						0
	SVSDGIAALDLNAVANK	87	1	1	P04114		1657.88	0	3.812e-08	High	High	High	5.23082	5.0491	5.39206	High	High	High	3.55251	4.44592	5.72403	High	High	High	4.83816	5.31628	3.14239	High	High	High	5.19625	4.83186	3.70245	High	High	5.07817	4.72388	High	High	4.84509	5.37634	0
	RNLQNNAEWVYQGAIR	11	1	1	P04114		1931.99	0	1.524e-10	High	High		5.0856	4.44217		High			5.24014			High			5.00182			High		High	4.36379		3.81493	High	High	5.06389	4.73554	High	High	3.15982	4.5738	1
	NHLQLEGLFFTNGEHTSK	18	1	1	P04114		2072.02	0	3.661e-12	High	High		5.03084	3.35794		High	High		4.3965	4.57321		High	High		5.36979	5.50753		High	High		4.4959	5.70067		High	High	4.72574	3.69589	High		5.64116		0
	KYTYNYEAESSSGVPGTADSR	79	1	1	P04114		2282.02	0	5.218e-09	High	High	High	4.87447	1.79958	5.3208	High	High	High	5.02044	2.53493	5.64925	High	High	High	5.22343	5.1629	1.78095	High	High	High	5.11613	4.95388	2.3349	High	High	5.237	0.782193	High	High	4.60085	4.52939	1
	ATLYALSHAVNNYHK	41	1	1	P04114		1701.87	0	4.855e-11	High	High	High	4.74842	4.7254	3.9341	High	High	High	4.19766	5.00708	3.25916	High	High	High	4.99932	5.53322	5.05384	High	High	High	4.39846	5.45148	5.03302	High	High	5.31386	3.489	High	High	4.7752	5.01277	0
	LSLESLTSYFSIESSTK	20	1	1	P04114		1891.96	0	4.285e-09	High			4.64198			High	High		4.49942	0.935708		High	High	High	2.80949	3.46043	1.15492	High	High	High	2.21006	3.42114	1.16948	High		1.75714		High		1.12928		0
	GMTRPLSTLISSSQSCQYTLDAK	51	1	1	P04114	C16(Carbamidomethyl)	2544.24	0	1.016e-07	High	High	High	4.63893	3.54739	6.0222	High	High	High	4.60055	4.66827	6.95777	High	High	High	6.26241	5.31487	3.55903	High	High	High	5.76229	5.21409	3.23233	High	High	5.62162	2.85968	High	High	4.6591	4.54263	0
	YTYNYEAESSSGVPGTADSR	34	1	1	P04114		2153.93	0	4.463e-09	High	High	High	4.62011	1.56059	5.12093	High	High	High	4.06809	2.24834	5.14451	High	High		2.45185	4.70631		High	High	High	3.19083	2.7758	1.93691	High	High	2.63067	2.29117	High	High	1.95185	2.60233	0
	KGNVATEISTERDLGQCDR	26	1	1	P04114	C17(Carbamidomethyl)	2149.03	0	5.233e-08	High	High		4.57295	3.71946		High	High	High	4.63641	2.75079	3.594	High	High		4.26867	3.46021		High	High	High	3.87069	3.1947	3.08544	High	High	3.72125	4.17474	High	High	3.39469	3.34042	2
	ITEVALMGHLSCDTKEER	9	1	1	P04114	C12(Carbamidomethyl)	2089.01	0	1.655e-07	High			4.43382			High			3.45172			High	High		2.4756	2.579		High	High		4.81771	5.0781						High		3.52144		1
	QVFLYPEKDEPTYILNIK	17	1	1	P04114		2210.18	0	4.768e-08	High	High		4.43046	3.02136		High	High		4.30581	2.15715		High	High	High	2.84968	3.87618	3.59099	High	High	High	2.39432	3.85286	3.56351	High		3.65038		High	High	2.67641	3.88384	1
	TSSFALNLPTLPEVK	33	1	1	P04114		1616.89	0	2.183e-10	High	High	High	4.22249	2.92724	2.07723	High	High	High	3.68355	2.88248	2.4713	High	High	High	3.74951	4.2086	3.07669	High	High	High	4.04208	4.24106	3.10627	High	High	3.74636	2.56879	High	High	2.73703	2.8472	0
	VIGNMGQTMEQLTPELK	127	1	1	P04114		1888.95	0	5.875e-12	High	High	High	4.18722	3.48874	4.31147	High	High	High	4.27941	3.48699	4.49527	High	High	High	4.39282	4.47186	3.29146	High	High	High	4.82495	4.02283	3.53969	High	High	4.27136	3.45447	High	High	4.56013	3.37352	0
	MTSNFPVDLSDYPK	81	1	1	P04114		1613.75	0	4.527e-06	High		High	3.93554		4.66799	High		High	3.48735		4.74423	High	High		4.23122	3.87923		High	High		3.91505	4.05191						High		3.59597		0
	IGQDGISTSATTNLK	20	1	1	P04114		1505.78	0	5.265e-06	High	High	High	3.93483	1.8498	4.14502	High	High	High	4.20259	2.3108	4.87203	High	High	High	3.20391	2.44655	2.94508	High	High	High	3.81575	1.82356	2.90932	High	High	2.09916	2.88903	High	High	1.73407	3.02418	0
	IEGNLIFDPNNYLPK	49	1	1	P04114		1746.91	0	1.615e-06	High	High	High	3.92882	3.07857	4.04161	High	High	High	4.31632	3.26616	4.45073	High	High	High	4.20162	4.1967	3.20613	High	High	High	4.30468	4.16577	3.65843	High	High	4.33077	3.45791	High	High	4.24021	2.89057	0
	YGMVAQVTQTLKLEDTPK	15	1	1	P04114		2022.06	0	2.025e-08	High			3.8606			High		High	4.09376		1.53819	High	High		5.99468	3.82895		High		High	5.13378		2.12258	High		3.39849		High		1.91779		1
	SGVQMNTNFFHESGLEAHVALK	39	1	1	P04114	M5(Oxidation)	2432.16	0	1.223e-10	High	High		3.85374	3.97286		High	High		3.56301	3.87153		High	High	High	4.82361	5.21937	4.42774	High	High	High	4.62325	5.37878	4.05449	High	High	4.77488	2.17998	High	High	5.48528	3.10939	0
	HVAEAICKEQHLFLPFSYK	12	1	1	P04114	C7(Carbamidomethyl)	2317.17	0	3.586e-05	High			3.81877			High			4.11697			High	High		4.79802	4.00614		High	High		4.35412	3.27086			High		1.25773	High		4.30147		1
	INCKVELEVPQLCSFILK	29	1	1	P04114	C3(Carbamidomethyl); C13(Carbamidomethyl)	2190.17	0	3.909e-06	High	High		3.806	0.755433		High			3.78551			High	High	High	4.55935	4.05203	3.13071	High	High	High	4.69593	3.46862	3.31085	High	High	4.23279	2.43441	High	High	4.55514	1.44555	1
	KITEVALMGHLSCDTKEER	8	1	1	P04114	C13(Carbamidomethyl)	2217.1	0	2.233e-15	High	High		3.78485	2.26107		High	High		1.15444	2.12673			High			5.09646		High	High		4.06323	6.61609						High		4.39973		2
	FSVPAGIVIPSFQALTAR	57	1	1	P04114		1874.05	0	5.659e-08	High	High	High	3.76877	2.26065	3.88005	High	High	High	3.70545	2.83746	4.03954	High	High	High	4.08376	4.43408	2.63131	High	High	High	4.018	4.14903	2.88776	High	High	3.68826	2.90326	High	High	3.72438	2.26262	0
	KLTISEQNIQR	40	1	1	P04114		1329.75	0	6.917e-05	High	High	High	3.75914	1.39576	4.10545	High	High	High	3.81771	2.10942	3.83222	High	High	High	4.49388	4.60548	1.32138	High	High	High	4.31342	3.85891	2.45268	High	High	4.42751	2.07145	High	High	4.20512	2.29412	1
	ALVEQGFTVPEIK	65	1	1	P04114		1430.79	0	0.0001279	High		High	3.68513		4.03727	High	High	High	3.58408	2.69791	4.10683	High	High	High	3.87858	3.85645	3.40987	High	High	High	3.31893	4.01234	3.3455	High		3.36455		High		3.72904		0
	ITENDIQIALDDAK	82	1	1	P04114		1558.8	0	2.328e-07	High	High	High	3.64428	3.27077	5.0564	High	High	High	3.85546	2.12737	5.10282	High	High	High	4.91766	4.03823	2.54417	High	High	High	4.87645	4.80746	2.39847	High	High	4.34169	3.6057	High	High	4.25268	2.93335	0
	NSEEFAAAMSR	84	1	1	P04114		1212.53	0	2.152e-07	High	High	High	3.64379	3.14534	3.66044	High	High	High	3.68233	1.25646	3.66193	High	High	High	3.63727	3.78957	3.43926	High	High	High	3.63721	3.8564	3.77049	High		3.61044		High	High	3.38761	3.61491	0
	NLQNNAEWVYQGAIR	97	1	1	P04114		1775.88	0	2.307e-08	High	High	High	3.62543	3.4916	4.78711	High	High	High	4.09261	3.96797	4.74965	High	High	High	4.45574	4.5757	3.46239	High	High	High	4.3196	4.32313	3.23274	High	High	4.14484	3.93473	High	High	4.51184	2.46474	0
	GIISALLVPPETEEAK	29	1	1	P04114		1666.92	0	1.888e-05	High	High	High	3.5836	1.76631	4.02476	High	High	High	3.91473	1.6592	4.33363	High	High		3.22111	3.62918		High	High	High	3.38778	3.72453	1.58524					High		3.38136		0
	IAELSATAQEIIK	90	1	1	P04114		1386.78	0	1.141e-05	High		High	3.50074		4.01566	High		High	2.579		4.26138	High	High	High	3.27717	3.05046	1.83862	High	High	High	3.09812	2.96981	3.49161	High		3.6135		High	High	3.56464	3.453	0
	ADSVVDLLSYNVQGSGETTYDHK	18	1	1	P04114		2498.17	0	2.324e-10	High	High	High	3.45783	2.00447	7.62411	High	High	High	3.42054	2.95265	6.45356	High	High		3.48045	3.72367			High			3.37901		High	High	3.31876	1.19373	High	High	2.54589	1.11793	0
	AASGTTGTYQEWK	23	1	1	P04114		1399.65	0	5.533e-05	High	High	High	3.45617	2.51112	4.06294	High	High	High	2.82826	2.40485	4.19745	High	High	High	3.78914	4.00997	2.03572	High	High		3.97827	4.05597		High	High	3.964	3.37727	High		3.6569		0
	ALYWVNGQVPDGVSK	39	1	1	P04114		1632.84	0	8.644e-07	High	High	High	3.45493	2.38172	4.52214	High		High	3.25057		4.22493	High	High	High	4.05268	3.85705	3.15392	High	High	High	3.68419	3.74139	2.50825	High	High	3.02569	3.27539	High		3.21168		0
	TILGTMPAFEVSLQALQK	33	1	1	P04114	M6(Oxidation)	1963.06	0	5.033e-06	High		High	3.44802		5.18347	High		High	3.42615		5.23348	High	High	High	3.43673	3.93863	2.64363	High	High	High	2.77375	3.75712	2.39829	High		3.64446		High		3.53503		0
	KIISDYHQQFR	3	1	1	P04114		1434.75	0	2.051e-06	High		High	3.4371		2.61895							High			3.59021																	1
	VSALLTPAEQTGTWK	61	1	1	P04114		1601.85	0	3.725e-06	High	High	High	3.42939	2.81373	4.08943	High	High	High	3.42365	3.07541	3.96368	High	High	High	3.48641	3.21235	3.25651	High	High	High	3.33035	3.51877	3.62375	High	High	3.77381	1.62282	High	High	3.47366	1.47099	0
	TKNSEEFAAAMSR	15	1	1	P04114		1441.68	0	5.023e-09	High	High	High	3.41086	1.99212	2.83987	High	High	High	3.57555	1.02072	3.00217	High	High		3.52914	3.86724		High	High		3.89829	3.77037		High		2.13673		High	High	3.26136	2.39263	1
	EYSGTIASEANTYLNSK	39	1	1	P04114		1847.87	0	8.703e-08	High	High	High	3.4031	1.26484	4.61117	High	High	High	3.84271	1.79515	4.83104	High	High		4.97635	4.79919		High	High	High	4.91433	4.27858	2.59511	High	High	4.32094	0.839856	High	High	4.81034	3.00754	0
	DKAQNLYQELLTQEGQASFQGLK	4	1	1	P04114		2609.31	0	1.738e-06	High			3.37348			High			2.09979				High			1.12625			High			0.726734										1
	VELEVPQLCSFILK	60	1	1	P04114	C9(Carbamidomethyl)	1674.91	0	5.938e-05	High	High	High	3.30638	2.17167	3.91642	High	High	High	3.02359	2.33915	3.60082	High	High	High	3.37469	3.66186	2.34366	High	High	High	3.37418	3.59523	2.03689	High	High	3.29268	3.1252	High	High	3.28539	2.52898	0
	NIQEYLSILTDPDGK	25	1	1	P04114		1705.86	0	3.075e-06	High		High	3.30394		3.42466	High		High	2.84343		4.3127	High	High	High	2.25163	2.05619	1.22378	High	High	High	2.06185	2.14718	0.741743	High		2.08219		High		1.14318		0
	FQFPGKPGIYTR	9	1	1	P04114		1410.75	0	5.941e-05	High		High	3.24962		3.10336	High		High	2.40723		1.64352	High			3.43441			High			2.27514			High		3.56282		High		2.5086		0
	ASGSLPYTQTLQDHLNSLK	17	1	1	P04114		2073.06	0	1.3e-07	High		High	3.20334		4.9798	High		High	3.02879		4.94622	High	High		4.1098	4.93425		High	High		3.71152	4.51069						High		3.73934		0
	IVQILPWEQNEQVK	36	1	1	P04114		1723.94	0	9.269e-05	High	High	High	3.19803	1.8944	3.69719	High	High	High	3.15439	2.13194	3.75665	High	High		3.37679	3.44828		High	High	High	2.84581	3.17283	1.63402	High	High	3.17734	2.83574					0
	AVSMPSFSILGSDVR	72	1	1	P04114		1565.8	0	2.686e-05	High	High	High	3.19158	2.79011	4.03564	High	High	High	3.94859	2.76808	4.14182	High	High	High	3.11816	3.3666	2.43064	High	High	High	2.74219	3.14619	2.78671	High	High	3.0404	1.57144	High	High	2.93249	2.09991	0
	SEILAHWSPAK	30	1	1	P04114		1238.65	0	1.238e-08	High	High	High	3.19052	3.46792	2.84852	High	High	High	3.1025	2.66347	2.50067	High	High	High	3.4382	3.03592	2.92666	High	High	High	3.12639	3.53733	2.42181	High		3.26522		High		3.43271		0
	LATALSLSNK	57	1	1	P04114		1017.59	0	2.255e-05	High		High	3.18899		3.06904	High		High	3.17082		3.05033		High	High		3.15349	3.07508	High	High		3.08236	3.05358		High	High	3.1946	2.75901	High		3.25296		0
	ATGVLYDYVNK	73	1	1	P04114		1242.64	0	0.0004264	High	High	High	3.15624	3.40984	3.43502	High	High	High	3.1309	3.18243	3.54737	High	High	High	3.177	3.35878	3.07961	High	High		3.28156	3.34118		High	High	3.22506	3.2122	High	High	3.1725	3.10407	0
	VRESDEETQIK	10	1	1	P04114		1333.66	0	0.006662	High		High	3.14332		3.17984	High		High	3.2647		3.83021	High	High		1.70586	3.08117			High			2.9674										1
	LIVAMSSWLQK	36	1	1	P04114	M5(Oxidation)	1291.71	0	1.653e-05	High	High	High	3.11802	1.93799	2.36843	High		High	2.9841		2.12554	High	High	High	2.97347	3.0305	1.89801	High	High	High	2.80215	3.30135	2.34146	High	High	3.19214	1.852	High		2.8042		0
	TLQGIPQMIGEVIR	60	1	1	P04114		1554.87	0	4.197e-06	High	High	High	3.03946	2.62532	3.47649	High	High	High	2.87624	2.59224	4.08646	High	High	High	3.00085	3.62253	2.66102	High	High	High	3.23916	3.05031	3.06897	High		3.00932		High	High	2.98418	2.02773	0
	HVAEAICK	65	1	1	P04114	C7(Carbamidomethyl)	927.472	0	0.0006687	High	High	High	3.03927	2.41866	3.08813	High	High	High	3.02512	2.57076	3.06493	High	High	High	2.20647	2.52728	1.7732	High	High	High	2.65808	2.76444	2.69566	High	High	2.60343	2.56732	High	High	2.41874	2.92995	0
	NMEVSVATTTK	31	1	1	P04114	M2(Oxidation)	1196.58	0	0.002441	High	High	High	2.98818	3.03254	3.14868	High	High	High	2.42583	3.04025	3.44165	High	High		3.15878	3.18619		High	High		3.08111	3.21219		High	High	3.14135	1.73601	High	High	2.99287	3.1064	0
	ILGEELGFASLHDLQLLGK	18	1	1	P04114		2053.13	0	5.068e-11	High	High	High	2.9733	0.812818	2.30572	High	High	High	3.7923	0.557835	2.87295	High	High	High	4.967	3.94143	1.81644	High	High	High	4.34166	4.60169	1.83877	High		5.31307		High	High	5.37417	0.802964	0
	QTEATMTFK	39	1	1	P04114	M6(Oxidation)	1072.5	0	0.005888	High	High	High	2.97161	2.5187	3.18606	High	High	High	2.94423	2.84867	3.27708	High	High	High	2.97034	2.91155	2.38812	High	High	High	2.97307	2.92154	2.73759	High		3.01933		High	High	2.92465	2.15083	0
	LTISEQNIQR	52	1	1	P04114		1201.65	0	6.227e-06	High	High	High	2.9581	3.07751	3.04085	High	High	High	3.2235	2.99579	3.14632	High	High	High	3.08168	2.73329	3.0227	High	High	High	3.17763	3.2133	2.89506	High	High	3.0283	2.72029	High	High	3.23866	2.81393	0
	DFSAEYEEDGKYEGLQEWEGK	28	1	1	P04114		2509.07	0	6.796e-11	High		High	2.9529		6.67685	High		High	2.8383		4.74917	High	High	High	1.8227	4.00845	1.36073	High	High		1.93496	3.318		High		2.07425		High	High	2.10059	1.67708	1
	IYSLWEHSTK	16	1	1	P04114		1263.63	0	0.00223	High		High	2.94476		2.32084	High	High	High	2.34727	2.78323	2.47203		High	High		2.88748	2.42259		High	High		2.55044	2.48919	High	High	2.99133	2.1166	High	High	2.89464	2.03617	0
	AEPLAFTFSHDYK	18	1	1	P04114		1525.73	0	6.128e-05	High	High	High	2.94207	0.781876	2.49871	High	High	High	2.84829	2.03249	3.12905	High	High		3.49325	3.22126		High	High		3.51454	2.9046		High		3.74098		High	High	3.29167	2.02198	0
	GNVATEISTER	16	1	1	P04114		1176.59	0	1.197e-06	High		High	2.92809		3.11932	High		High	2.87166		3.23304	High	High		3.18275	3.29557		High	High		3.06725	3.46757		High	High	3.26064	2.89191	High	High	3.24119	2.77403	0
	NNALDFVTK	73	1	1	P04114		1021.53	0	9.098e-05	High	High	High	2.92625	2.54257	2.87403	High	High	High	2.34154	2.43512	2.92708	High	High	High	2.99382	2.6896	2.50903	High	High	High	3.19387	2.8942	2.62742	High	High	2.75061	2.18199	High	High	2.93601	2.39309	0
	IADFELPTIIVPEQTIEIPSIK	19	1	1	P04114		2466.38	0	5.17e-07	High		High	2.89737		5.25359	High		High	2.76659		6.22694	High	High		5.35688	4.09401		High	High		4.67094	3.91185		High		2.52768			High		3.30993	0
	VNDESTEGK	9	1	1	P04114		978.438	0	0.00056	High		High	2.8829		0.964749	High		High	2.69966		2.85471		High			2.17803			High	High		2.30838	1.55578	High		2.54498		High		2.6133		0
	TEVIPPLIENR	61	1	1	P04114		1280.72	0	0.0001355	High	High	High	2.86945	2.71849	3.65775	High	High	High	2.87888	2.52527	3.65164	High	High	High	2.54577	3.12485	2.8272	High	High	High	2.52797	2.84912	2.74167	High	High	2.91834	2.45064	High	High	2.86707	2.65098	0
	LAAYLMLMR	23	1	1	P04114		1081.59	0	4.46e-05	High	High	High	2.86661	1.90882	2.53129	High	High	High	2.5511	1.66747	2.37435	High	High		2.51517	2.68753		High	High	High	2.2283	2.2809	2.27613	High		2.45371		High	High	2.71359	2.02457	0
	DLKVEDIPLAR	49	1	1	P04114		1268.72	0	0.0006007	High	High	High	2.86332	2.86273	3.09883	High	High	High	3.09831	2.79814	3.01547	High	High	High	2.91154	3.01093	3.0925	High	High	High	2.99679	2.7734	3.08295	High	High	3.06805	2.59281	High	High	2.96342	2.86479	1
	GNVATEISTERDLGQCDR	13	1	1	P04114	C16(Carbamidomethyl)	2020.94	0	1.752e-07	High	High	High	2.83217	2.46037	2.6304	High	High	High	4.26448	2.74606	2.85236	High	High	High	3.08916	1.88478	2.18788							High	High	2.78114	3.96019	High	High	1.35726	2.73677	1
	LLSGGNTLHLVSTTK	46	1	1	P04114		1540.87	0	1.293e-06	High	High	High	2.81312	2.92292	4.89747	High	High	High	2.45	3.6242	5.03376	High	High	High	4.2616	4.34755	2.86175	High	High	High	4.21813	4.29144	2.62037	High	High	3.38864	3.24939	High	High	3.46229	3.24086	0
	DKDQEVLLQTFLDDASPGDK	6	1	1	P04114		2234.08	0	6.713e-07	High			2.76753			High		High	2.37777		5.36321		High			2.46616			High			2.40429						High		3.08754		1
	LALWGEHTGQLYSK	11	1	1	P04114		1602.83	0	3.78e-08	High		High	2.76716		2.52471	High			2.35018			High	High		3.93596	4.30154		High	High		3.99788	3.93433		High		3.79379		High		4.31084		0
	ATFQTPDFIVPLTDLR	24	1	1	P04114		1833.98	0	1.638e-06	High		High	2.74525		3.93771	High		High	2.7799		3.66628	High	High	High	2.98778	1.86304	2.25187	High	High	High	2.45666	2.85024	2.46212	High		1.57554		High		1.13864		0
	SPAFTDLHLR	32	1	1	P04114		1156.61	0	3.476e-08	High	High		2.73006	3.79167		High	High		3.03817	3.77372		High	High	High	3.94011	3.61408	3.97181	High	High	High	3.9375	3.72756	3.95884	High		3.86717		High		3.71674		0
	WNFYYSPQSSPDKK	14	1	1	P04114		1746.81	0	9.837e-05	High		High	2.72668		3.50714			High			3.35294	High	High		3.42136	3.62806		High	High		1.75967	3.60254		High		4.00962		High		3.98788		1
	ITEVALMGHLSCDTK	3	1	1	P04114	C12(Carbamidomethyl)	1674.82	0	0.0002137	High			2.72237			High			1.17347				High			2.6562																0
	YNALDLTNNGK	5	1	1	P04114		1222.61	0	0.0003694	High		High	2.72009		3.26327	High		High	2.23091		1.32153																					0
	SVSLPSLDPASAK	51	1	1	P04114		1271.68	0	0.0001388	High	High	High	2.72004	2.84377	3.29673	High	High	High	2.75843	2.65228	2.85521	High	High	High	3.3287	3.06082	1.91109	High	High	High	3.03522	2.92847	1.69043	High	High	2.96683	2.35087	High	High	2.58207	2.71324	0
	VSTAFVYTK	51	1	1	P04114		1015.55	0	0.00908	High		High	2.7171		2.97546	High		High	2.746		3.08863	High			2.94544			High			2.84531											0
	GFEPTLEALFGK	9	1	1	P04114		1308.68	0	0.002145	High		High	2.69202		2.91239	High		High	2.69864		2.58319		High			2.67697		High	High		2.49014	2.86029										0
	INNQLTLDSNTK	23	1	1	P04114		1360.71	0	9.392e-09	High	High	High	2.67374	2.59775	3.63286	High	High	High	1.86322	2.15843	3.4805	High	High		3.08387	3.8078		High	High	High	3.38943	3.2729	1.63684	High		2.70416		High	High	1.81747	2.94389	0
	LPQQANDYLNSFNWER	25	1	1	P04114		1994.94	0	3.423e-08	High	High	High	2.64654	1.18412	5.93638	High		High	3.99545		6.08241	High	High	High	4.1003	4.16213	2.16948	High	High		3.35797	2.97502		High		3.86311		High		3.72197		0
	LLLQMDSSATAYGSTVSK	99	1	1	P04114	M5(Oxidation)	1887.94	0	1.255e-08	High	High	High	2.64428	2.86025	5.07017	High		High	2.79448		5.06796		High			3.62191		High	High		3.32614	3.91981		High		3.5656		High	High	4.34267	1.25755	0
	NLTDFAEQYSIQDWAK	8	1	1	P04114		1928.9	0	7.527e-11	High			2.63809			High			1.4954			High	High		1.68948	2.90449			High	High		3.43666	1.9124	High		1.4019		High		1.91128		0
	NFVASHIANILNSEELDIQDLKK	16	1	1	P04114		2611.38	0	1.486e-08	High	High		2.6193	0.688638		High	High	High	5.31944	1.05798	6.15965	High	High	High	3.66504	4.66354	1.71003	High	High	High	1.85165	1.82641	1.33009					High		3.03646		1
	TQFNNNEYSQDLDAYNTK	39	1	1	P04114		2164.94	0	5.615e-08	High		High	2.61449		4.86681	High	High	High	3.58649	2.19208	4.98624	High	High	High	3.26139	2.88352	3.23794	High	High	High	3.14314	3.31002	2.70384	High		3.64416		High	High	2.16777	0.993001	0
	LNGESNLR	14	1	1	P04114		902.469	0	0.0008345	High	High	High	2.60419	2.34019	2.67665	High	High	High	2.80043	2.57796	2.5866	High	High	High	2.77817	2.9109	2.22414	High	High	High	2.8459	2.70702	2.36875	High		2.60494		High		2.79331		0
	IPSVQINFK	35	1	1	P04114		1045.6	0	0.0008017	High	High	High	2.59926	2.15944	2.93258	High	High	High	2.3125	2.37002	2.79206	High	High	High	2.94279	2.66263	2.4204	High	High	High	2.93484	2.34171	2.49181	High		2.50679		High		2.47173		0
	QGFFPDSVNK	62	1	1	P04114		1138.55	0	0.0003187	High	High	High	2.5759	2.63785	3.15324	High	High	High	2.49158	3.15085	3.12024	High	High		2.77952	2.85893		High	High		3.13164	3.04896		High		2.97599		High	High	2.82611	2.358	0
	DAVEKPQEFTIVAFVK	9	1	1	P04114		1820.98	0	2.174e-05	High	High		2.56404	1.86843		High			2.43748				High			1.92908			High			3.28218		High		3.76839		High		2.69659		0
	VQGVEFSHR	28	1	1	P04114		1058.54	0	0.000397	High	High	High	2.54707	1.61286	2.86179	High	High	High	1.98662	1.92161	1.88219			High			1.66062	High	High		1.65253	1.95519		High		2.38716		High		2.56132		0
	ENFAGEATLQR	47	1	1	P04114		1235.6	0	0.002657	High	High	High	2.53012	2.21484	2.7171	High	High	High	2.59629	2.71633	2.88483	High	High		2.019	2.34742		High	High		2.57597	2.57286		High		2.66303		High	High	2.57731	2.05769	0
	FPEVDVLTK	68	1	1	P04114		1047.57	0	0.0008853	High	High	High	2.52915	2.12008	2.82886	High	High	High	2.53851	2.18986	2.76925	High	High	High	2.47065	2.35661	2.29294	High	High	High	2.6874	2.52814	1.91048	High	High	2.42686	1.4334	High	High	2.64739	1.9287	0
	MYQMDIQQELQR	59	1	1	P04114	M1(Oxidation); M4(Oxidation)	1614.72	0	4.213e-06	High		High	2.52795		3.86505			High			3.96487	High	High		2.30501	2.18855		High	High		2.3094	1.70584		High		2.07054		High		1.31969		0
	IEIPLPFGGK	29	1	1	P04114		1070.62	0	0.0002533	High	High	High	2.5241	2.08387	2.81132	High	High	High	2.09475	2.20202	2.68684	High	High	High	2.66306	2.5648	1.7638	High	High	High	2.74752	2.66306	1.3728	High		2.37472		High	High	2.67999	1.28523	0
	QTIIVVLENVQR	20	1	1	P04114		1411.83	0	2.348e-06	High	High		2.5068	2.69734		High	High		3.21715	2.30174		High	High	High	2.94522	3.23867	2.34547	High	High	High	3.11295	2.72768	2.47271	High		3.30617		High		3.33121		0
	LEIQSQVDSQHVGHSVLTAK	16	1	1	P04114		2176.14	0	3.665e-06	High		High	2.48221		1.59547	High		High	2.65876		2.21518	High	High		3.26267	2.98295		High	High		3.44277	1.89299		High		2.95441		High		2.70815		0
	IEDGTLASK	21	1	1	P04114		933.489	0	0.005528	High	High	High	2.47115	1.76597	2.3758	High	High	High	2.41197	2.08829	2.58278	High	High	High	1.97142	1.7624	1.65089	High	High	High	2.07331	2.2491	1.6508	High	High	2.00154	1.7572	High	High	2.36691	1.88749	0
	TIDQMLNSELQWPVPDIYLR	22	1	1	P04114	M5(Oxidation)	2447.23	0	6.545e-07	High		High	2.4491		4.99806	High		High	2.22488		5.1325	High	High		3.19614	1.82349		High	High		3.30007	1.14802		High		2.03935		High		2.39891		0
	EQHLFLPFSYK	33	1	1	P04114		1408.72	0	2.262e-06	High	High	High	2.44672	2.95567	2.17953	High	High	High	3.14025	3.23562	2.12984	High	High	High	3.1936	3.8783	3.03692	High	High	High	3.61046	3.85168	2.96733	High	High	3.6669	2.26288	High	High	3.08943	2.75279	0
	RGIISALLVPPETEEAK	10	1	1	P04114		1823.03	0	6.738e-06	High	High	High	2.43038	1.98933	1.2234	High			2.17941			High	High		3.46812	3.64219		High	High		3.04167	2.76025		High		2.37191						1
	HIQNIDIQHLAGK	6	1	1	P04114		1486.81	0	2.38e-05	High			2.41509									High	High		3.04511	3.24148		High			2.99102			High		4.08209		High		3.5779		0
	YHWEHTGLTLR	21	1	1	P04114		1412.71	0	2.321e-06	High	High		2.36786	1.84815		High			2.70661			High	High	High	3.08701	3.3881	2.89237	High	High	High	3.1527	3.54739	3.00925	High		3.21202		High	High	3.61719	2.85609	0
	MGLAFESTK	50	1	1	P04114	M1(Oxidation)	999.483	0	0.0001916	High		High	2.36299		2.75528	High		High	2.67356		2.90056	High	High		2.93103	2.9833		High	High		2.74537	2.77294		High		2.09282						0
	SKPTVSSSMEFK	39	1	1	P04114	M9(Oxidation)	1343.65	0	0.007355	High		High	2.30935		3.52947	High		High	2.91144		3.7134	High	High		2.08514	2.84063			High			2.77368		High		2.9031		High		2.89066		0
	MKALVEQGFTVPEIK	7	1	1	P04114	M1(Oxidation)	1705.92	0	0.0007977	High			2.29634			High			1.85894			High			3.46905			High			2.98504							High		1.97128		1
	SHDELPR	23	1	1	P04114		853.417	0	0.01994	High	High	High	2.29289	2.63422	2.49247	High	High	High	2.23044	2.62567	2.20857	High	High	High	2.45057	2.12	2.30848	High	High	High	2.58104	2.53794	2.43498	High	High	2.622	2.2329	High		2.51863		0
	LGNNPVSK	16	1	1	P04114		828.457	0	0.0002014	High	High	High	2.29041	2.22036	2.59932	High	High	High	2.44302	2.29776	2.16642	High	High	High	2.05046	2.3962	2.22056	High	High	High	2.69611	1.9441	2.06557	High	High	2.33706	1.76886	High		1.88776		0
	LDNIYSSDK	14	1	1	P04114		1054.51	0	0.002608	High	High	High	2.23777	2.22237	2.98543		High	High		1.63599	2.69048	High	High		2.21845	2.85036		High	High		2.63082	2.42394		High		2.40504						0
	GISTSAASPAVGTVGMDMDEDDDFSKWNFYYSPQSSPDKK	21	1	1	P04114	M16(Oxidation); M18(Oxidation)	4362.9	0	6.342e-09	High	High		2.22173	1.53281		High		High	0.487168		7.66473	High	High	High	5.59534	5.80907	0.740961	High	High		3.71643	5.36024		High		3.58602		High		2.37469		2
	LTLDIQNKK	10	1	1	P04114		1072.64	0	0.0008509	High		High	2.21332		2.42352	High		High	2.57755		1.85475		High			2.32357		High	High		2.62034	1.88342		High		2.6017						1
	TPALHFK	15	1	1	P04114		813.462	0	0.009735	High		High	2.18871		2.34046		High	High		1.64311	2.20328	High	High		1.78412	2.26177		High	High	High	2.14488	1.88337	2.18584	High	High	2.35708	1.43785	High		1.95293		0
	NIQEYLSILTDPDGKGK	2	1	1	P04114		1890.99	0	0.001164	High			2.18288			High			1.95481																							1
	FVTQAEGAK	15	1	1	P04114		950.494	0	0.0004475	High	High	High	2.17596	2.34669	2.02609	High	High	High	2.24007	2.16578	2.14821	High	High	High	2.10477	2.13459	2.02446	High	High	High	2.25662	2.21802	2.31848	High		2.19237		High		2.42168		0
	EVYGFNPEGK	29	1	1	P04114		1139.54	0	0.0003943	High	High	High	2.17101	2.15076	2.48938	High	High	High	1.89571	1.92361	2.55323	High	High	High	2.18913	2.15768	2.55075	High	High	High	2.20172	2.16939	2.18221	High		2.12261		High	High	2.30985	2.04447	0
	QIDDIDVR	50	1	1	P04114		973.496	0	0.001004	High	High	High	2.16951	2.04698	2.45001	High	High	High	2.28106	2.08956	2.522	High	High	High	2.35716	2.60718	2.36547	High	High	High	2.06345	2.48479	2.52359	High	High	2.04648	2.56002	High	High	2.03256	2.01115	0
	IDDIWNLEVK	21	1	1	P04114		1244.65	0	0.0006199	High	High	High	2.13202	2.09304	3.08959	High	High	High	2.23719	1.6105	3.20949	High	High	High	2.89293	2.93834	2.7957	High	High	High	2.87122	2.62177	2.51638	High		2.94694		High		2.3023		0
	FDHTNSLNIAGLSLDFSSK	5	1	1	P04114		2066	0	1.209e-05	High			2.12709			High			1.78784			High			1.87872			High			1.38829			High		3.01196						0
	EELCTMFIR	21	1	1	P04114	C4(Carbamidomethyl)	1198.56	0	0.005477	High		High	2.08678		2.90115	High		High	2.13433		2.49749																					0
	NIILPVYDK	40	1	1	P04114		1074.62	0	0.007025	High		High	2.06603		2.4474	High		High	2.09164		2.49774	High	High		1.71199	2.33203		High	High		1.99673	2.32898		High	High	1.33868	1.51248	High		2.34637		0
	EFQVPTFTIPK	25	1	1	P04114		1306.7	0	0.004278	High	High	High	2.04217	1.54938	2.58313	High	High	High	2.08147	2.40369	2.72741	High	High		2.52818	2.60969		High	High		2.54627	2.50087		High		2.53933		High	High	2.52618	1.27163	0
	EKLTALTK	12	1	1	P04114		903.551	0	0.003034	High		High	2.02335		2.42197	High		High	2.112		2.60864	High	High		1.85452	1.59526		High	High		1.90287	2.09733		High		1.80657		High		1.98299		1
	VNWEEEAASGLLTSLKDNVPK	11	1	1	P04114		2300.18	0	7.953e-09	High		High	2.01087		7.36533	High		High	1.45391		6.57491	High	High		1.93863	2.13989		High	High		3.3484	1.96703							High		1.1911	1
	LDVTTSIGR	75	1	1	P04114		961.533	0	0.0001055	High	High	High	2.00484	2.42845	2.8471	High	High	High	2.47404	2.50496	2.8507	High	High	High	2.83713	2.87533	2.37959	High	High	High	2.81752	2.98759	2.25483	High	High	2.81414	2.53003	High		2.33952		0
	QSFDLSVK	51	1	1	P04114		923.483	0	0.002142	High	High	High	2.00095	2.42027	2.49557	High	High	High	2.36495	2.18483	2.65677	High	High	High	2.48576	2.51712	1.6892		High			2.48981						High		2.62491		0
	LQDFSDQLSDYYEK	23	1	1	P04114		1750.78	0	2.409e-06	High		High	1.9993		3.23758	High		High	1.28409		3.17317													High		3.03723		High		3.19626		0
	CVQSTKPSLMIQK	97	1	1	P04114	C1(Carbamidomethyl)	1519.8	0	3.547e-05	High	High	High	1.98215	1.48257	4.24158	High	High	High	3.37886	1.39661	4.17375	High	High	High	3.51678	2.55563	2.87132	High	High	High	3.43051	3.13513	2.80922	High		2.77154		High	High	3.35079	2.33698	0
	DNVFDGLVR	11	1	1	P04114		1034.53	0	0.01063	High		High	1.95092		2.18546	High		High	1.96241		2.3563	High	High		1.77352	2.12403		High	High		2.03504	2.07295		High		2.192						0
	EVGTVLSQVYSK	52	1	1	P04114		1309.7	0	7.307e-05	High		High	1.93802		3.46299	High	High	High	2.34039	1.46282	3.3867	High	High		2.21171	2.65465		High	High		3.04746	2.52974		High		2.9441		High		2.62492		0
	ITLPDFR	32	1	1	P04114		861.481	0	0.003453	High	High	High	1.93177	1.93871	2.16738	High	High	High	1.69992	2.05503	2.1314	High	High	High	2.06877	1.99599	2.06452	High	High	High	2.09964	1.80723	1.76202	High	High	2.09416	1.95476	High	High	2.085	1.62837	0
	TSQCTLKEVYGFNPEGK	10	1	1	P04114	C4(Carbamidomethyl)	1957.93	0	2.352e-05	High		High	1.9001		2.02984	High		High	2.62372		1.91017	High	High		3.95509	1.71526		High			3.61827											1
	AQIPILR	47	1	1	P04114		810.519	0	0.00359	High	High	High	1.85002	1.58391	2.01466	High	High	High	1.87793	1.86476	2.00064	High	High	High	1.97034	2.04922	1.87595	High	High	High	2.04712	1.94225	1.88374	High	High	1.94613	1.40756	High	High	1.89853	1.40868	0
	QSWSVCK	32	1	1	P04114	C6(Carbamidomethyl)	894.414	0	0.00484	High	High	High	1.81018	2.0424	2.35308	High	High	High	1.85027	2.12753	2.35618	High	High	High	2.29638	2.16953	1.72343	High	High	High	2.38937	2.31269	2.01496	High	High	1.8205	2.18805	High	High	2.39347	2.23319	0
	ETLEDTR	10	1	1	P04114		863.41	0	0.003682	High		High	1.80294		1.91621	High		High	1.76333		1.88589			High			1.66446	High	High		1.88986	1.95085		High		1.65905		High		1.89019		0
	INPLALK	42	1	1	P04114		768.497	0	0.003862	High	High	High	1.78919	2.31513	2.33852	High	High	High	1.21406	2.15644	2.16986	High			2.13342			High	High	High	2.08794	2.25937	1.82317	High		2.30124		High	High	2.29937	1.36871	0
	ALVDTLK	34	1	1	P04114		759.461	0	0.003236	High	High	High	1.75739	1.76611	1.78991	High	High	High	1.15187	1.82493	1.54079	High	High	High	1.80072	1.80181	1.78483	High	High	High	1.8343	1.80965	1.78931	High	High	1.78181	1.82254	High	High	1.83659	1.79721	0
	DEPTYILNIK	10	1	1	P04114		1205.64	0	0.002632	High		High	1.61947		2.33016	High		High	1.15287		1.99899	High	High		1.53791	1.19588		High	High		1.97745	2.30837										0
	LSLPDFK	39	1	1	P04114		819.462	0	0.001871	High	High	High	1.61827	1.88717	2.1158	High	High	High	1.50645	1.63651	2.13593	High	High		1.86417	2.00099		High	High		1.89408	1.95053		High		1.82211		High		1.91292		0
	LLLMGAR	77	1	1	P04114		773.47	0	0.001886	High	High	High	1.61121	1.74462	1.76561	High	High	High	1.26149	1.56745	1.80971	High	High		1.75666	1.75697		High	High		1.79744	2.06332		High	High	1.72746	1.6207	High	High	1.71416	1.6221	0
	IISDYHQQFR	28	1	1	P04114		1306.65	0	0.0001873	High		High	1.60581		3.4771		High	High		2.62421	3.14373	High	High		1.88987	2.36386		High	High	High	2.24562	2.39034	2.23936	High		2.78587		High		2.29998		0
	VEDIPLAR	23	1	1	P04114		912.513	0	0.005862	High	High	High	1.54614	2.0625	2.35524	High	High	High	1.59931	2.23116	2.25724	High	High	High	2.20366	2.32611	1.84333	High	High	High	2.25238	2.21832	1.85402	High		2.25389		High	High	2.2221	2.03478	0
	VRESDEETQIKVNWEEEAASGLLTSLK	3	1	1	P04114		3061.54	0	2.38e-07	High			1.52089									High			2.63752				High			3.11408										2
	KHVAEAICK	9	1	1	P04114	C8(Carbamidomethyl)	1055.57	0	0.0004006	High		High	1.51075		1.75728			High			2.11929	High	High		2.5464	2.32387			High			2.21041		High		2.65814		High		2.41008		1
	FIIPSPK	92	1	1	P04114		801.487	0	0.003707	High	High	High	1.45458	2.10541	2.09865	High	High	High	1.38216	2.03566	2.11044	High	High	High	2.0732	2.0769	2.03219	High	High	High	2.0787	1.98829	2.04201	High	High	2.08345	1.64944	High	High	2.04567	1.5301	0
	FIIPGLK	25	1	1	P04114		787.507	0	0.00467	High	High	High	1.4367	1.73777	1.82573	High	High	High	1.78335	1.40183	1.92277	High	High		1.62728	1.85924		High	High	High	1.81738	1.83399	1.50206	High		1.84213		High		1.78548		0
	TLQGIPQMIGEVIRK	25	1	1	P04114	M8(Oxidation)	1698.97	0	3.769e-07	High	High		1.35031	1.6008		High		High	1.24778		3.08809	High	High	High	3.1132	3.16987	1.87192	High	High	High	2.99274	3.51214	1.60579	High	High	2.72869	1.56059	High		2.6378		1
	AQNLYQELLTQEGQASFQGLK	5	1	1	P04114		2366.21	0	6.482e-05	High			1.34985			High			2.34121				High			1.76977			High			1.5036						High		2.0436		0
	ESQLPTVMDFRK	4	1	1	P04114		1450.74	0	0.0004065	High			1.34249			High			1.42241			High			1.68265				High			2.08486										1
	LSNDMMGSYAEMK	32	1	1	P04114	M6(Oxidation); M12(Oxidation)	1508.61	0	0.0004155	High		High	1.31267		2.79651	High		High	1.82199		2.64824	High			1.52368			High			1.29984			High		1.46716		High		1.39858		0
	AASGTTGTYQEWKDK	15	1	1	P04114		1642.77	0	0.0001395	High		High	1.25432		3.26198	High	High	High	2.39092	2.78128	3.33796	High		High	2.50886		1.28441	High	High	High	3.1837	3.03564	1.27763	High	High	2.83203	2.78219		High		2.04065	1
	AALGKLPQQANDYLNSFNWER	7	1	1	P04114		2435.19	0	6.628e-06	High			1.25378			High			1.09183				High			1.34724		High	High		2.55328	0.492732		High		1.56516		High		1.18571		1
	NTLELSNGVIVK	37	1	1	P04114		1286.73	0	5.42e-05	High	High	High	1.23326	3.28948	4.02089	High	High	High	2.97534	2.89491	3.30806	High	High		2.9238	3.57315		High	High		3.64074	3.6423		High		3.46295		High		3.51342		0
	VLVDHFGYTK	14	1	1	P04114		1178.62	0	2.343e-05	High	High	High	1.05579	2.58215	2.91626	High		High	1.10262		2.11607	High	High		2.53651	3.53292		High	High		1.59118	3.21639		High		2.75594		High		2.03512		0
	QVFLYPEKDEPTYILNIKR	13	1	1	P04114		2366.27	0	3.902e-06	High			1.05552			High			3.06287			High	High	High	4.6398	3.56769	3.5474	High	High	High	4.29798	3.30842	3.27472	High		5.02038		High		3.80838		2
	LNDLNSVLVMPTFHVPFTDLQVPSCK	13	1	1	P04114	C25(Carbamidomethyl)	2971.51	0	6.02e-10	High		High	0.996345		5.72683	High		High	0.579317		4.67114		High			1.44842		High	High		1.28462	1.51135						High		0.743729		0
	DDKHEQDMVNGIMLSVEK	14	1	1	P04114	M8(Oxidation); M13(Oxidation)	2119.96	0	1.011e-05	High		High	0.972152		4.29461			High			4.75667	High	High		1.31358	3.56496			High			2.9398										1
	HLIDSLIDFLNFPR	2	1	1	P04114		1699.92	0	1.31e-05	High			0.903762			High			2.30488																							0
	IDFLNNYALFLSPSAQQASWQVSAR	8	1	1	P04114		2826.42	0	7.17e-06	High			0.732335									High	High		2.88004	1.3964		High	High		2.36214	1.56147						High		2.10849		0
	HSITNPLAVLCEFISQSIK	3	1	1	P04114	C11(Carbamidomethyl)	2157.14	0	4.423e-11							High			4.65031				High			5.84737			High			5.87954										0
	YGMVAQVTQTLK	77	1	1	P04114		1338.71	0	1.268e-05		High	High		3.71138	4.19479	High	High	High	3.72802	2.56185	4.21122	High	High		4.09132	3.67426		High	High		3.96269	4.06558		High	High	3.44343	3.92424	High	High	2.68273	3.72246	0
	LSLESLTSYFSIESSTKGDVK	11	1	1	P04114		2291.16	0	7.797e-07							High	High		3.67206	1.70459		High	High		4.41205	4.62455			High			4.42435		High	High	4.75503	2.86399	High	High	2.94291	1.96358	1
	TEHGSEMLFFGNAIEGK	20	1	1	P04114	M7(Oxidation)	1882.87	0	2.506e-07		High			3.66372		High	High	High	3.57208	3.56076	4.34312	High	High		4.04836	4.57453		High	High		4.92306	4.35494		High		4.14444		High		3.91472		0
	GESKLEVLNFDFQANAQLSNPK	11	1	1	P04114		2449.23	0	1.184e-05		High			2.41201		High			3.35981			High	High		5.12749	3.99172		High	High		4.97627	3.6862		High		3.25539		High		4.42457		1
	TLADLTLLDSPIK	11	1	1	P04114		1399.8	0	9.857e-06			High			3.87835	High		High	2.9199		4.0049	High	High		1.65649	2.23253		High	High		3.15956	1.81666		High		2.98367						0
	WNFYYSPQSSPDK	14	1	1	P04114		1618.72	0	1.69e-05			High			3.40981	High		High	2.74236		3.44179	High	High		3.06246	3.08606		High	High		3.3256	3.13964		High		3.41128		High		2.35278		0
	LTLDIQNK	53	1	1	P04114		944.541	0	0.001873		High	High		2.34541	2.27966	High	High	High	2.49613	2.46183	2.31868	High	High		2.48793	2.45672			High			2.47827		High	High	2.48684	1.82374	High		2.35999		0
	SGSSTASWIQNVDTK	25	1	1	P04114		1580.75	0	1.025e-06			High			3.87955	High		High	2.38854		4.05894		High			2.89088			High			3.23675		High		2.09406		High		0.849785		0
	LHVAGNLK	20	1	1	P04114		851.51	0	0.002034			High			2.10395	High		High	2.26853		1.8771	High		High	1.92302		1.38847	High	High	High	2.24556	2.27049	1.94446									0
	GISTSAASPAVGTVGMDMDEDDDFSK	59	1	1	P04114	M16(Oxidation); M18(Oxidation)	2635.1	0	3.435e-07			High			5.17526	High		High	2.22159		5.6355	High	High		2.61646	2.09562		High	High		1.96987	2.44429		High		0.750988						0
	NTASLKYENYELTLK	13	1	1	P04114		1786.93	0	3.672e-06		High			1.47342		High	High		2.21304	1.30863		High	High	High	2.08843	2.59581	1.96956	High	High	High	3.71741	2.90153	1.66112	High		3.48329		High		3.23024		1
	LKTQFNNNEYSQDLDAYNTK	13	1	1	P04114		2406.12	0	2.798e-07			High			2.26244	High		High	2.21287		4.02803							High		High	2.03096		2.479	High		3.76723		High		4.11724		1
	VNQNLVYESGSLNFSK	30	1	1	P04114		1798.9	0	2.781e-07		High	High		2.50027	4.33989	High		High	2.17065		4.51987	High	High		2.45785	3.64234		High	High		2.77766	2.92841		High		3.60045		High		3.7917		0
	HIYAISSAALSASYK	22	1	1	P04114		1581.83	0	1.122e-05		High			1.3451		High	High		2.06719	3.67851		High	High		5.12544	4.5853		High	High		4.45275	4.53897		High		3.93136		High		4.3131		0
	LNTDIAGLASAIDMSTNYNSDSLHFSNVFR	14	1	1	P04114	M14(Oxidation)	3289.55	0	2.101e-16							High		High	2.06009		1.73689	High	High	High	5.00577	4.39628	1.73792	High	High		6.38469	3.93535		High		3.01488		High		3.31109		0
	NPNGYSFSIPVK	27	1	1	P04114		1322.67	0	7.108e-05			High			3.40905	High		High	1.95053		3.68024	High			2.59436			High	High		3.02922	3.07098		High		3.33125		High		2.98508		0
	QELNGNTK	6	1	1	P04114		903.453	0	0.001696			High			1.65107	High		High	1.9055		2.20394	High	High		1.17073	2.25231			High			2.36575										0
	VPQTDMTFR	84	1	1	P04114		1094.53	0	0.001368		High	High		1.75401	2.80878	High	High	High	1.63141	1.62409	2.46765	High	High		2.48047	2.61558		High	High		2.42033	2.16229		High		2.40343		High		2.3734		0
	VSQEGLK	4	1	1	P04114		760.419	0	0.004996			High			2.02919	High			1.61006			High			1.68399			High			1.91879											0
	NFVASHIANILNSEELDIQDLK	3	1	1	P04114		2483.28	0	1.397e-05							High			1.34982				High			2.66648			High			1.01558										0
	SLWDFLK	20	1	1	P04114		908.487	0	0.02175		High	High		0.970202	1.50148	High	High	High	1.31881	0.96323	1.50497	High	High	High	1.31797	1.56402	1.11365	High	High	High	1.09643	1.48057	1.03515	High	High	1.2937	0.947102	High	High	1.31476	0.935394	0
	TSSFALNLPTLPEVKFPEVDVLTK	13	1	1	P04114		2645.44	0	1.453e-08			High			7.32077			High			7.36313	High	High	High	7.271	5.91622	3.80556	High	High	High	6.86553	6.04341	3.26583	High	High	5.59653	1.41481	High		6.51403		1
	TQFNNNEYSQDLDAYNTKDKIGVELTGR	5	1	1	P04114		3233.53	0	1.929e-08													High			6.50725			High		High	5.81516		2.09491	High		5.67896		High		4.93129		2
	NKADYVETVLDSTCSSTVQFLEYELNVLGTHKIEDGTLASK	3	1	1	P04114	C14(Carbamidomethyl)	4575.23	0	7.608e-17													High	High		6.16314	8.22613		High			6.47686											2
	LPYTIITTPPLKDFSLWEK	14	1	1	P04114		2262.24	0	1.848e-08		High	High		1.39525	5.35449		High			1.32206		High	High		6.04632	5.3228		High	High		5.88251	3.90893		High	High	4.40723	1.37609	High		5.89702		1
	YGMVAQVTQTLKLEDTPKINSR	2	1	1	P04114		2492.32	0	6.497e-08													High			5.47404			High			4.84091											2
	AVSMPSFSILGSDVRVPSYTLILPSLELPVLHVPR	7	1	1	P04114	M4(Oxidation)	3806.1	0	4.941e-07													High			5.08318			High			3.99916			High		2.33039		High		4.01591		1
	KGNVATEISTER	38	1	1	P04114		1304.68	0	0.0004652		High	High		4.24341	4.96752		High	High		4.49479	4.75726	High	High	High	4.84283	4.85283	3.91927	High	High	High	4.23442	4.31237	4.11411	High		4.47643		High		4.21506		1
	TQFNNNEYSQDLDAYNTKDK	12	1	1	P04114		2408.06	0	4.468e-07		High	High		2.87475	2.25752			High			2.37976	High		High	4.8034		1.4204	High	High	High	1.43484	1.27156	1.79625	High	High	3.21623	0.889798	High		3.79984		1
	SVMAPFTMTIDAHTNGNGK	28	1	1	P04114	M3(Oxidation); M8(Oxidation)	2023.92	0	7.419e-09		High	High		2.49715	3.25525		High	High		1.47772	4.98675	High	High	High	4.53354	4.34246	2.41335	High	High	High	4.48077	3.67203	2.64985	High		4.11376		High		1.37062		0
	LLLQMDSSATAYGSTVSKR	14	1	1	P04114	M5(Oxidation)	2044.03	0	4.148e-12			High			3.72481			High			3.66754	High			4.41625			High	High		5.15423	4.4088										1
	IEGNLIFDPNNYLPKESMLK	6	1	1	P04114		2335.2	0	1.175e-06													High			4.34479			High			3.4571			High		1.1169		High		1.56134		1
	NSLKIEIPLPFGGK	8	1	1	P04114		1512.88	0	7.722e-05													High	High		4.32465	2.92957		High	High		4.01567	2.39075		High		2.79165		High		2.60839		1
	GTFAHRDFSAEYEEDGKYEGLQEWEGK	4	1	1	P04114		3178.4	0	0.0001251													High			4.26595			High	High		2.22827	3.14557										2
	ATGVLYDYVNKYHWEHTGLTLR	13	1	1	P04114		2636.33	0	1.18e-06													High	High		4.21667	1.47357		High	High	High	3.8606	0.90221	1.52797	High		3.51522		High		3.11344		1
	LKTQFNNNEYSQDLDAYNTKDK	7	1	1	P04114		2649.24	0	4.584e-09													High	High		3.97075	1.17484		High	High		4.30593	1.98093						High		1.1647		2
	ESDEETQIKVNWEEEAASGLLTSLKDNVPK	7	1	1	P04114		3359.65	0	3.564e-09													High	High		3.8388	2.96906		High	High		4.95051	3.06249			High		1.63493					2
	QSMTLSSEVQIPDFDVDLGTILR	10	1	1	P04114	M3(Oxidation)	2580.29	0	7.214e-10			High			6.69289			High			6.49029	High			3.70882			High			4.60015			High		2.86552		High		2.39733		0
	SRATLYALSHAVNNYHK	2	1	1	P04114		1945	0	1.134e-06													High			3.66406			High			3.72872											1
	ALVDTLKFVTQAEGAK	2	1	1	P04114		1690.94	0	8.099e-06													High			3.59918			High			2.84272											1
	TLADLTLLDSPIKVPLLLSEPINIIDALEMR	2	1	1	P04114	M30(Oxidation)	3432.94	0	2.72e-05													High			3.5703			High			1.05481											1
	AEPLAFTFSHDYKGSTSHHLVSR	3	1	1	P04114		2587.27	0	0.0002184													High			3.55385			High			2.40645											1
	SPSQADINK	15	1	1	P04114		959.48	0	0.0007017		High	High		2.32579	3.15545		High	High		2.29706	3.03044	High	High	High	3.46561	2.99889	2.30163	High	High		3.40943	2.90449		High	High	2.96878	1.20662	High		3.06043		0
	SPSQADINKIVQILPWEQNEQVK	6	1	1	P04114		2664.41	0	0.0002162													High			3.38563			High			2.52101			High		1.39066		High		1.97124		1
	LDFSSQADLRNEIK	9	1	1	P04114		1635.84	0	4.28e-05		High			2.38491			High			2.59297		High	High		3.37864	2.9335		High	High	High	1.30272	2.82059	1.52036	High		3.63209		High		2.72971		1
	SNTVASLHTEK	7	1	1	P04114		1186.61	0	0.0001254			High			3.77675			High			2.8839	High			3.31235			High			3.62453							High		2.60107		0
	NRQTIIVVLENVQR	1	1	1	P04114		1681.97	0	7.526e-05													High			3.22143																	1
	YSQPEDSLIPFFEITVPESQLTVSQFTLPK	3	1	1	P04114		3440.75	0	9.055e-06													High			3.21337			High			1.88534			High		1.12653						0
	NIQEYLSILTDPDGKGKEK	6	1	1	P04114		2148.12	0	0.001132													High	High		3.21051	1.64496		High	High		2.85787	2.18527		High		3.06125						2
	LLSGGNTLHLVSTTKTEVIPPLIENR	4	1	1	P04114		2802.59	0	0.0006065													High			3.17494			High			3.51428			High		3.53311		High		2.82465		1
	AALTELSLGSAYQAMILGVDSK	23	1	1	P04114	M15(Oxidation)	2254.18	0	2.827e-08			High			5.82326			High			6.09909	High	High	High	3.17262	1.73331	1.21449	High	High		1.94395	2.54636		High		1.47345		High		2.67146		0
	NSLFFSAQPFEITASTNNEGNLK	8	1	1	P04114		2529.22	0	2.672e-05		High			1.93635			High			1.27518		High	High	High	3.15902	2.24294	1.79408		High			2.39743		High		2.99041		High		2.06835		0
	LNGEIQALELPQK	13	1	1	P04114		1452.8	0	5.86e-08			High			2.74885			High			2.96692	High			3.13335			High	High		2.77507	2.70691		High		2.91395		High		3.33816		0
	GAVDHKLSLESLTSYFSIESSTKGDVK	5	1	1	P04114		2898.47	0	8.631e-05													High			3.11275			High			2.28434							High		2.4689		2
	LEVANMQAELVAKPSVSVEFVTNMGIIIPDFAR	4	1	1	P04114	M6(Oxidation)	3604.87	0	9.643e-09													High			3.11099			High			3.18096											0
	AEKSHDELPR	2	1	1	P04114		1181.59	0	0.0009877													High			3.1001			High			2.97121											1
	TGISPLALIK	24	1	1	P04114		1012.64	0	0.002806		High	High		2.95936	2.75129		High	High		2.91791	3.03326	High	High	High	3.05839	2.71361	2.47406	High	High	High	2.74869	2.96725	2.55213	High	High	3.07895	2.61496	High	High	2.56813	2.71058	0
	LPYTIITTPPLK	17	1	1	P04114		1356.82	0	2.238e-06			High			3.68992			High			3.56702	High	High		3.04848	3.40119		High	High		2.90512	2.77468		High		2.88088		High		2.91127		0
	LSNDMMGSYAEMKFDHTNSLNIAGLSLDFSSK	8	1	1	P04114	M5(Oxidation); M6(Oxidation)	3555.61	0	4.721e-05													High	High		3.03787	2.10583		High	High		0.800848	2.36716										1
	VNDESTEGKTSYR	3	1	1	P04114		1485.68	0	0.0001403			High			3.00997							High			2.98925			High			2.4431											1
	GSTSHHLVSR	2	1	1	P04114		1080.55	0	0.0002972			High			1.84014							High			2.97208																	0
	KGISTSAASPAVGTVGMDMDEDDDFSK	9	1	1	P04114	M17(Oxidation); M19(Oxidation)	2763.2	0	8.162e-07			High			4.3833			High			4.58778	High	High		2.88921	2.47838		High			2.41598			High		1.16352						1
	AHLNIKSPAFTDLHLR	1	1	1	P04114		1833.02	0	0.006357													High			2.88592																	1
	LNGEIQALELPQKAEALK	7	1	1	P04114		1965.1	0	0.0004285			High			2.23641			High			3.055	High	High		2.8543	2.13821		High			2.02858			High		2.68273		High		1.52694		1
	DKIGVELTGR	9	1	1	P04114		1087.61	0	0.001987			High			2.28451			High			2.47871	High	High		2.83625	2.83359		High	High		2.79153	2.70229		High		2.85115		High		2.75875		1
	LDFSSQADLR	35	1	1	P04114		1151.57	0	0.0004597		High	High		2.04773	2.97044			High			2.97201	High			2.83426													High		2.89894		0
	KSISAALEHK	6	1	1	P04114		1083.62	0	1.571e-05													High	High		2.82478	3.21532		High	High		2.8265	3.18973		High		3.47925		High		3.08716		1
	MNFKQELNGNTK	8	1	1	P04114	M1(Oxidation)	1439.7	0	0.01188									High			1.82925	High			2.78805			High	High		2.58497	2.08644						High		2.01906		1
	YENYELTLK	16	1	1	P04114		1172.58	0	0.002696		High	High		2.54026	2.50273		High	High		2.20726	2.61218	High	High	High	2.73625	2.73667	2.03964	High	High	High	2.74267	2.59797	2.54842	High		2.70926		High	High	2.5598	1.97924	0
	AGHIAWTSSGK	5	1	1	P04114		1114.56	0	0.0003967		High			2.39095				High			2.98761	High			2.72374			High		High	2.63676		0.953984									0
	ITENDIQIALDDAKINFNEK	8	1	1	P04114		2304.17	0	2.882e-08													High	High		2.72108	1.17716		High	High		2.81037	3.08569		High		2.60412		High		1.27721		1
	ANLFNKLVTELR	2	1	1	P04114		1417.82	0	0.0002666													High			2.70971			High			1.94084											1
	SFDYHQFVDETNDK	11	1	1	P04114		1744.75	0	0.0002313			High			2.35713			High			2.73688	High			2.69492			High	High		2.48742	2.50714		High		3.22219						0
	VNWEEEAASGLLTSLK	8	1	1	P04114		1746.9	0	4.008e-05			High			4.77289			High			5.20048	High			2.66984			High			3.07337			High		2.922		High		3.28716		0
	LTIFKTELR	2	1	1	P04114		1120.67	0	0.001144													High			2.64455			High			2.53162											1
	SEYQADYESLR	32	1	1	P04114		1360.6	0	0.0001369		High	High		2.67257	3.06371		High	High		2.80582	2.70193	High	High	High	2.62983	2.8632	2.84867	High	High		1.6655	3.00132		High		2.53413		High		2.67258		0
	HINIDQFVR	4	1	1	P04114		1141.61	0	7.028e-05			High			3.22321			High			1.9627	High			2.62774			High			2.84048											0
	FSDEGTHESQISFTIEGPLTSFGLSNK	5	1	1	P04114		2928.39	0	0.0006734													High	High		2.58328	2.17556		High	High		2.44744	2.17688		High		1.12408						0
	YRITENDIQIALDDAKINFNEK	2	1	1	P04114		2623.34	0	0.001831													High			2.56305			High			2.5117											2
	LEPLKLHVAGNLK	2	1	1	P04114		1431.87	0	0.005901													High			2.54103			High			2.46623											1
	SVSLPSLDPASAKIEGNLIFDPNNYLPKESMLK	2	1	1	P04114		3587.86	0	0.01295													High			2.5075			High			1.93736											2
	LDNIYSSDKFYK	13	1	1	P04114		1492.73	0	0.0001871		High	High		1.22963	2.58575		High	High		1.43546	3.24585	High	High		2.50081	3.04108		High	High	High	1.75976	1.10253	1.51778	High		2.40355		High		1.55153		1
	VLADKFIIPGLK	11	1	1	P04114		1313.82	0	0.0007947		High	High		1.84585	2.21207		High	High		1.68642	2.34208	High	High		2.47378	2.55606		High	High		2.90072	2.9705		High		3.01826		High		2.96036		1
	QTVNLQLQPYSLVTTLNSDLKYNALDLTNNGK	1	1	1	P04114		3578.88	0	0.0008924													High			2.3881																	1
	QAEAVLK	13	1	1	P04114		758.44	0	0.007319		High	High		1.97176	2.09009		High	High		2.20005	2.1413	High	High	High	2.38332	2.20465	2.39385	High	High	High	2.2585	2.22526	2.13532		High		2.02014	High	High	2.11217	2.42701	0
	VLVDHFGYTKDDKHEQDMVNGIMLSVEK	11	1	1	P04114	M23(Oxidation)	3263.57	0	0.0006688													High	High		2.37597	1.8331		High	High		1.40375	2.55414						High		1.61121		2
	SGVQMNTNFFHESGLEAHVALKAGK	6	1	1	P04114	M5(Oxidation)	2688.33	0	0.02308													High			2.30535			High			2.23285			High		1.63419						1
	SATRINCKVELEVPQLCSFILK	1	1	1	P04114	C7(Carbamidomethyl); C17(Carbamidomethyl)	2605.38	0	0.0001464													High			2.2551																	2
	YEVDQQIQVLMDK	6	1	1	P04114	M11(Oxidation)	1624.78	0	1.716e-05			High			2.77101			High			1.17665	High			2.24762			High			2.23633			High		1.26187						0
	STSPPKQAEAVLK	2	1	1	P04114		1355.75	0	0.002014													High			2.23318			High			2.19829											1
	LELELRPTGEIEQYSVSATYELQREDR	7	1	1	P04114		3224.6	0	1.877e-07								High			1.33312		High	High		2.20451	4.74727		High	High		4.31561	3.92761										1
	RKHVAEAICK	2	1	1	P04114	C9(Carbamidomethyl)	1211.67	0	0.001063													High			2.1815			High			2.40188											2
	SISAALEHK	40	1	1	P04114		955.522	0	0.002417		High	High		2.20534	2.36366		High	High		1.65845	2.25013	High	High	High	2.14037	2.08425	2.10248	High	High	High	1.85835	2.03953	1.7659	High		2.20199		High		2.28398		0
	YEDGTLSLTSTSDLQSGIIK	41	1	1	P04114		2128.07	0	1.584e-08			High			6.46057			High			6.75731	High	High		2.13257	2.58965		High	High		2.92975	4.45262		High		2.74181		High		3.05207		0
	GMALFGEGK	16	1	1	P04114		909.449	0	0.0008467			High			2.43535			High			2.44372	High	High		2.12136	2.11863		High	High		2.45669	2.07032		High		1.74473		High		2.09728		0
	KGISTSAASPAVGTVGMDMDEDDDFSKWNFYYSPQSSPDK	1	1	1	P04114	M17(Oxidation); M19(Oxidation)	4362.9	0	0.00402													High			2.09746																	2
	VAWHYDEEKIEFEWNTGTNVDTKK	4	1	1	P04114		2939.38	0	5.407e-05													High			1.93156			High			2.87993											2
	GLLIFDASSSWGPQMSASVHLDSK	4	1	1	P04114	M15(Oxidation)	2549.24	0	0.01442													High	High		1.92446	1.28183								High		1.57339						0
	SVSLPSLDPASAKIEGNLIFDPNNYLPK	3	1	1	P04114		2999.57	0	0.01006													High			1.88852			High			1.6459			High		1.35862						1
	GAYQNNEIKHIYAISSAALSASYK	2	1	1	P04114		2599.32	0	0.003318													High			1.87537			High			1.36827											1
	SQAIATKK	6	1	1	P04114		846.503	0	0.01468			High			2.30072			High			2.22735	High			1.87455			High			1.77953			High		1.54459		High		1.36532		1
	SVGFHLPSREFQVPTFTIPK	3	1	1	P04114		2287.22	0	0.001487													High			1.85965			High			2.54637			High		1.47033						1
	FFGEGTKK	26	1	1	P04114		913.477	0	0.002546		High	High		1.82513	1.84943		High	High		1.69547	1.747	High	High	High	1.80903	1.41148	1.76368	High	High	High	1.50917	1.77022	1.59715	High		1.63728		High		1.53337		1
	SLHMYANR	18	1	1	P04114		991.478	0	0.02028			High			2.24252		High	High		1.24102	1.89019	High	High	High	1.80346	1.79376	1.72602	High	High	High	1.93359	1.93764	1.44965	High		2.24427		High		2.1872		0
	MDMTFSK	18	1	1	P04114	M1(Oxidation)	875.364	0	0.03856			High			2.1092			High			2.05765	High	High		1.73938	2.06955		High	High		1.66344	1.97772		High		2.05738		High		1.85755		0
	QTVNLQLQPYSLVTTLNSDLK	11	1	1	P04114		2375.28	0	3.288e-08			High			5.73852			High			5.65204	High	High	High	1.71252	1.28193	1.53917	High	High	High	2.51034	1.23768	2.31496	High		3.69534		High		3.14227		0
	YLRTEHGSEMLFFGNAIEGK	1	1	1	P04114	M10(Oxidation)	2315.12	0	0.01787													High			1.69835																	1
	IPSVQINFKDLK	2	1	1	P04114		1401.81	0	2.043e-05													High			1.36699			High			2.22619											1
	KMTSNFPVDLSDYPK	21	1	1	P04114	M2(Oxidation)	1757.84	0	2.584e-07			High			4.643			High			3.77491	High	High		1.31377	3.34589		High	High		1.37216	3.34943		High		3.17992		High		3.31093		1
	LEVLNFDFQANAQLSNPK	10	1	1	P04114		2048.04	0	6.7e-06													High	High		1.19929	2.48885		High	High		2.48862	2.24461						High		1.11165		0
	IDDIWNLEVKENFAGEATLQR	4	1	1	P04114		2461.24	0	7.555e-05													High			1.13497			High	High		1.44986	0.946588										1
	YTLNKNSLKIEIPLPFGGK	4	1	1	P04114		2132.21	0	0.001995													High			1.08282			High			1.74608			High		1.31066		High		1.45054		2
	SNTVASLHTEKNTLELSNGVIVK	3	1	1	P04114		2454.32	0	7.561e-05														High			1.05511		High			3.4648			High		2.38114						1
	AHLDIAGSLEGHLR	1	1	1	P04114		1488.79	0	2.828e-05																			High			3.01588											0
	YRITENDIQIALDDAK	5	1	1	P04114		1877.96	0	2.651e-06														High			3.19753		High	High		2.86769	2.91868		High		2.90829		High		3.06252		1
	DFSAEYEEDGKYEGLQEWEGKAHLNIK	10	1	1	P04114		3185.47	0	0.0007665														High			2.73471		High	High		2.59217	2.35467		High	High	2.53675	1.53272	High		1.74161		2
	FRETLEDTR	10	1	1	P04114		1166.58	0	6.057e-05			High			2.63361			High			2.66823		High			2.60849		High			2.56465			High		2.37823		High		2.54026		1
	TGLKEFLK	4	1	1	P04114		935.559	0	0.002594									High			2.07108		High			1.33801		High	High		1.11798	1.18747										1
	NKYGMVAQVTQTLK	6	1	1	P04114		1580.85	0	0.000889			High			2.10394			High			4.3331													High		2.19845						1
	TIHDLHLFIENIDFNK	2	1	1	P04114		1969.02	0	0.001644																									High		1.66381		High		1.51526		0
	KMGLAFESTK	7	1	1	P04114		1111.58	0	1.187e-06		High	High		1.44735	1.99293			High			2.73927		High			2.81789												High		3.40299		1
	LIDVISMYR	10	1	1	P04114	M7(Oxidation)	1125.6	0	0.004628			High			1.99167			High			1.71294																	High		1.74989		0
	KITEVALMGHLSCDTK	2	1	1	P04114	C13(Carbamidomethyl)	1802.91	0	1.414e-05														High			1.82012			High			2.39192										1
	ATLELSPWQMSALVQVHASQPSSFHDFPDLGQEVALNANTK	2	1	1	P04114		4464.21	0	0.0006501														High			0.788463			High			1.69797										0
	NDFFLHYIFMENAFELPTGAGLQLQISSSGVIAPGAK	1	1	1	P04114	M10(Oxidation)	3999	0	1.124e-05																				High			3.32613										0
	HEQDMVNGIMLSVEK	2	1	1	P04114	M5(Oxidation); M10(Oxidation)	1761.82	0	5.116e-05			High			3.65601			High			4.50418																					0
	EALKESQLPTVMDFR	7	1	1	P04114	M12(Oxidation)	1779.89	0	0.002821			High			3.48015			High			3.4476																					1
	ESQLPTVMDFR	33	1	1	P04114		1322.64	0	0.0006322			High			3.4037			High			3.16714																					0
	IGVELTGR	38	1	1	P04114		844.489	0	0.003338			High			2.60526			High			2.44387																					0
	ESDEETQIK	2	1	1	P04114		1078.49	0	0.003667			High			2.25283			High			1.71479																					0
	LSNVLQQVK	1	1	1	P04114		1028.61	0	0.004773			High			2.24374																											0
	DSYDLHDLK	2	1	1	P04114		1105.52	0	0.001734			High			2.22489			High			1.89714																					0
	TSQCTLK	11	1	1	P04114	C4(Carbamidomethyl)	837.413	0.001	0.06179	High		High	2.33646		2.28593	High		High	2.36126		2.5014	High	High		2.2332	2.30262		High	High		2.19649	2.29306						High	High	2.4124	2.44585	0
	MLETVR	11	1	1	P04114	M1(Oxidation)	764.396	0.001	0.03583	High		High	1.80324		1.73305	High		High	1.80909		1.85149			High			1.81401		High	High		1.54641	1.4128		High		1.76242	High		1.65703		0
	FLDSNIK	30	1	1	P04114		836.452	0.001	0.01469	High	High	High	1.64586	1.53237	1.65684	High	High	High	1.49766	1.50013	1.46622	High	High	High	1.7626	1.73471	1.48242		High	High		1.87583	1.49672						High		1.41831	0
	DFSLWEK	14	1	1	P04114		924.446	0.001	0.07011	High	High	High	1.53956	1.38549	1.69013	High	High	High	1.08561	1.2926	1.96148	High	High	High	1.33429	1.47378	1.44798	High	High		1.38743	1.66623		High		1.52509		High		1.2483		0
	FFGEGTK	29	1	1	P04114		785.383	0.001	0.01613	High	High	High	1.38299	1.55282	1.68115	High	High	High	1.66336	1.60383	1.73676	High	High	High	1.76972	1.66656	1.5483	High	High	High	1.67665	1.69688	1.45093	High	High	1.5472	1.67985	High	High	1.55233	0.995883	0
	LTALTKK	6	1	1	P04114		774.509	0.001	0.005786							High		High	1.63353		2.10998	High			1.86756			High			1.87935			High		1.75526		High		1.88925		1
	SKEVPEAR	13	1	1	P04114		915.49	0.001	0.03219			High			2.2825		High	High		2.37809	2.39539	High	High		2.48884	2.38634		High	High		2.14153	2.25001		High	High	2.16894	2.11473	High		2.06059		1
	KLTIFK	8	1	1	P04114		749.492	0.001	0.07551			High			1.85758							High		High	2.35215		2.17039	High	High	High	2.09312	1.90431	2.05275	High		2.05224		High		2.21359		1
	ETLEDTRDR	6	1	1	P04114		1134.54	0.001	0.05316			High			2.11896			High			1.92026	High	High	High	2.08078	1.98918	1.41686	High			1.95095											1
	NFATSNK	5	1	1	P04114		781.384	0.001	0.02549			High			1.88333			High			1.91885	High			1.73566			High	High		1.6849	1.61685										0
	VSSFYAK	6	1	1	P04114		801.415	0.001	0.007885			High			2.09263			High			1.99843	High			1.56835			High			1.4303											0
	LKFIIPSPK	2	1	1	P04114		1042.67	0.001	0.0554													High			1.45252			High			1.03495											1
	FLLKAEPLAFTFSHDYK	1	1	1	P04114		2027.06	0.001	0.05455													High			1.33121																	1
	EFNLQNMGLPDFHIPENLFLK	4	1	1	P04114	M7(Oxidation)	2532.26	0.001	0.01712													High	High		1.08846	1.5667			High			1.59483		High		1.08495						0
	GAYQNNEIK	4	1	1	P04114		1036.51	0.001	0.04907			High			2.34222			High			2.24475							High			1.40516											0
	DAVEKPQEFTIVAFVKYDK	1	1	1	P04114		2227.17	0.001	0.01804																			High			1.385											1
	HIYAISSAALSASYKADTVAK	1	1	1	P04114		2167.13	0.001	0.012																													High		1.85775		1
	IAIANIIDEIIEK	1	1	1	P04114		1454.85	0.001	0.01149																													High		1.34712		0
	QVFLYPEK	6	1	1	P04114		1023.55	0.001	0.01364			High			1.85076			High			2.03591		High			1.72039			High			1.80466										0
	DRMYQMDIQQELQR	1	1	1	P04114	M3(Oxidation); M6(Oxidation)	1885.85	0.001	0.01293			High			2.50505																											1
	VTQEFHMK	2	1	1	P04114		1019.5	0.001	0.02076			High			2.34525																											0
	EAQEVFK	3	1	1	P04114		850.43	0.001	0.0414			High			2.03855			High			1.59673																					0
	SSVKLQGTSK	2	1	1	P04114		1034.58	0.001	0.02395			High			2.00128			High			1.72955																					1
	GTYGLSCQR	2	1	1	P04114	C7(Carbamidomethyl)	1041.48	0.001	0.01621			High			1.83206			High			1.43081																					0
	NFATSNKMDMTFSK	2	1	1	P04114	M8(Oxidation)	1637.73	0.001	0.01276									High			1.98286																					1
	DLGQCDR	14	1	1	P04114	C5(Carbamidomethyl)	863.368	0.002	0.09089	High	High	High	1.64096	1.6296	1.71515	High	High	High	1.61693	1.60759	1.80399			High			1.45951			High			1.53332	High	High	1.68346	1.59103		High		1.67129	0
	TLQELKK	5	1	1	P04114		859.525	0.002	0.08485													High	High		2.32604	1.87038		High	High		2.23285	1.98032						High		2.26765		1
	IQIQEK	4	3	1	P04114		758.44	0.002	0.08919													High			1.72021			High			1.58203			High		1.91505		High		1.75043		0
	EIFNMAR	37	1	1	P04114		880.433	0.002	0.09053		High	High		1.60245	1.75132		High	High		1.33007	1.71463	High	High		1.40994	1.38541		High	High		1.30503	1.59211						High		1.07252		0
	EIQIYKK	9	1	1	P04114		921.539	0.002	0.1085		High			1.29691			High			1.41144			High	High		1.75891	1.64756	High		High	1.75917		1.74875	High		1.87079		High		1.48784		1
	RPVKLLSGGNTLHLVSTTKTEVIPPLIENR	1	1	1	P04114		3282.89	0.002	0.02739																			High			1.37046											2
	FVTQAEGAKQTEATMTFK	1	1	1	P04114		1987.98	0.002	0.0449																			High			0.999528											1
	VKYTLNK	2	1	1	P04114		865.514	0.002	0.1111			High			1.46152			High			1.58547																					1
	LFLEETK	1	1	1	P04114		879.482	0.002	0.06081			High			1.32456																											0
	NMEVSVATTTKAQIPILR	1	1	1	P04114	M2(Oxidation)	1988.08	0.003	0.1077													High			1.52931																	1
	VQGVEFSHRLNTDIAGLASAIDMSTNYNSDSLHFSNVFR	1	1	1	P04114	M23(Oxidation)	4329.07	0.003	0.08155																			High			0.811884											1
	YDKNQDVHSINLPFFETLQEYFER	1	1	1	P04114		3032.43	0.003	0.07138																			High			0.743691											1
	GFEPTLEALFGKQGFFPDSVNK	1	1	1	P04114		2428.22	0.003	0.06377																			High			0.684352											1
	NIFNFK	11	1	1	P04114		782.419	0.004	0.1174		High	High		1.50306	1.49184	High	High	High	1.54434	1.59915	1.57583	High	High	High	1.51804	1.51575	1.67468	High			1.63258			High		1.54351		High		1.59902		0
	FREHNAK	1	1	1	P04114		901.463	0.004	0.08693																			High			2.41359											1
	FFSLLSGSLNSHGLELNADILGTDKINSGAHK	2	1	1	P04114		3355.73	0.004	0.15														High			1.4479								High		1.26223						1
	NYQLYK	4	1	1	P04114		828.425	0.005	0.1818									High			1.71517	High			1.75118			High			1.66727											0
	ASGSLPYTQTLQDHLNSLKEFNLQNMGLPDFHIPENLFLK	1	1	1	P04114	M26(Oxidation)	4586.3	0.006	0.2052																									High		1.07414						1
	EIQIYK	2	1	1	P04114		793.445	0.007	0.1452													High			1.60823													High		1.6158		0
	GMTRPLSTLISSSQSCQYTLDAKRK	1	1	1	P04114	M2(Oxidation); C16(Carbamidomethyl)	2844.43	0.007	0.1995													High			0.513466																	2
	QSMTLSSEVQIPDFDVDLGTILRVNDESTEGKTSYR	1	1	1	P04114	M3(Oxidation)	4046.93	0.008	0.2164													High			2.02305																	2
P02654	Apolipoprotein C-I OS=Homo sapiens GN=APOC1 PE=1 SV=1 - [APOC1_HUMAN]	39.76	1	8	8	198	18.6029	26.51	4	9	23.8571	39.76	8	11	25.3735	39.76	8	12	21.8614	39.76	7	10	23.9297	39.76	6	10	31.4301	39.76	8	13	29.099	37.35	6	14	32.2005	39.76	8	17	33.0079	39.76	7	13	32.8221	37.35	7	16	26.6401	39.76	7
	Sequence	# PSMs	# Proteins	# Protein Groups	Protein Group Accessions	Modifications	MH+ [Da]	q-Value	PEP	A2	G2	M2	XCorr A2	XCorr G2	XCorr M2	B2	H2	N2	XCorr B2	XCorr H2	XCorr N2	C2	I2	O2	XCorr C2	XCorr I2	XCorr O2	D2	J2	P2	XCorr D2	XCorr J2	XCorr P2	E2	K2	XCorr E2	XCorr K2	F2	L2	XCorr F2	XCorr L2	# Missed Cleavages
	LKEFGNTLEDK	31	1	1	P02654		1293.67	0	3.321e-05	High	High	High	3.16497	1.31874	3.10189	High	High	High	3.72111	1.52114	2.73231	High	High		1.31653	1.29114		High	High	High	1.51139	1.74676	1.30709	High	High	1.53485	2.68627	High	High	1.31682	2.50166	1
	MREWFSETFQK	59	1	1	P02654		1488.69	0	5.396e-05	High	High		2.43297	3.74759		High	High	High	2.55519	3.4443	2.27468	High	High	High	4.02631	4.20172	3.48716	High	High	High	3.67041	4.11181	3.34008	High	High	3.74658	4.28917	High	High	3.52485	3.63027	1
	EFGNTLEDK	24	1	1	P02654		1052.49	0	0.002269	High	High	High	2.25079	2.13201	2.45437	High	High	High	2.0545	1.84473	2.42075	High	High	High	1.81886	2.20185	1.77469	High	High	High	1.60139	1.78673	1.75927		High		2.30066	High	High	1.8684	2.33867	0
	EWFSETFQK	26	1	1	P02654		1201.55	0	0.01106	High	High	High	1.97745	1.57804	2.17972	High	High	High	2.03665	1.69077	2.01944	High	High	High	1.92259	1.68897	1.87229	High	High	High	1.88041	1.87347	1.81213	High	High	1.57786	1.883	High	High	1.77809	1.58551	0
	EFGNTLEDKAR	24	1	1	P02654		1279.63	0	0.0007606		High	High		2.90798	2.80418	High	High	High	2.99066	2.77339	2.07368	High	High	High	2.10764	2.76232	2.18393	High	High	High	2.50765	2.69043	2.09306	High	High	3.02756	3.19264	High	High	2.47128	2.7054	1
	IKQSELSAK	14	1	1	P02654		1003.58	0	0.001498			High			2.1735	High	High	High	2.75883	2.83515	2.61576	High	High	High	2.87918	2.70021	2.35505	High			2.62846			High	High	2.95365	2.67684	High	High	2.85332	2.73193	1
	QSELSAK	15	1	1	P02654		762.399	0	0.006585		High	High		1.94149	2.05432	High	High	High	2.05679	2.03732	2.41849	High	High	High	2.16996	2.17039	2.26575	High	High	High	2.30394	2.05734	2.28701	High	High	2.02958	1.79409	High	High	2.29944	1.66287	0
	LKEFGNTLEDKAR	5	1	1	P02654		1520.81	0	0.0006968							High	High		0.949501	1.91395		High			1.59648				High			2.22795						High		2.40115		2
P02655	Apolipoprotein C-II OS=Homo sapiens GN=APOC2 PE=1 SV=1 - [APOC2_HUMAN]	59.41	1	7	7	135	13.0688	52.48	5	7	8.68082	43.56	4	6	7.43396	17.82	2	3	6.60946	17.82	2	3	14.1104	52.48	4	7	12.3151	52.48	4	7	10.8849	24.75	3	5	6.90201	17.82	2	4	12.389	52.48	4	6	17.0473	45.54	4	8	14.8544	41.58	3
	Sequence	# PSMs	# Proteins	# Protein Groups	Protein Group Accessions	Modifications	MH+ [Da]	q-Value	PEP	A2	G2	M2	XCorr A2	XCorr G2	XCorr M2	B2	H2	N2	XCorr B2	XCorr H2	XCorr N2	C2	I2	O2	XCorr C2	XCorr I2	XCorr O2	D2	J2	P2	XCorr D2	XCorr J2	XCorr P2	E2	K2	XCorr E2	XCorr K2	F2	L2	XCorr F2	XCorr L2	# Missed Cleavages
	STAAMSTYTGIFTDQVLSVLKGEE	26	1	1	P02655	M5(Oxidation)	2564.24	0	1.898e-08	High		High	3.13178		5.81821	High		High	2.75522		5.61343		High	High		1.31121	1.45123			High			1.21964	High	High	4.08369	3.90838	High	High	2.99272	3.80138	1
	ESLSSYWESAK	25	1	1	P02655		1286.59	0	2.243e-05	High		High	2.90999		3.13469	High		High	3.22013		3.11182		High			2.65808								High		3.00612		High	High	2.64254	2.88638	0
	TAAQNLYEK	27	1	1	P02655		1037.53	0	8.374e-05	High	High	High	2.81115	2.57648	2.73407	High	High	High	2.70546	2.48428	2.80871	High	High	High	2.56824	2.77097	2.82628	High	High	High	2.34891	2.78099	2.81507	High	High	2.69092	2.31099	High	High	2.05363	2.70512	0
	TYLPAVDEK	41	1	1	P02655		1035.54	0	0.001131	High	High	High	2.52386	2.1737	2.31585		High	High		2.20558	2.30709	High	High	High	2.47304	2.26213	2.46722	High	High	High	2.3415	2.49743	2.46019	High	High	2.178	2.1865	High	High	2.4168	2.07912	0
	STAAMSTYTGIFTDQVLSVLK	9	1	1	P02655	M5(Oxidation)	2249.14	0	1.558e-09	High		High	0.777246		5.85648	High		High	1.47946		5.7565								High			0.833645										0
	TAAQNLYEKTYLPAVDEK	2	1	1	P02655		2054.05	0	0.01025			High			1.23918			High			1.75246																					1
	LRDLYSK	5	1	1	P02655		894.504	0.003	0.0776		High	High		2.29019	2.39173			High			2.33632								High			2.30026							High		2.22287	1
P02656	Apolipoprotein C-III OS=Homo sapiens GN=APOC3 PE=1 SV=1 - [APOC3_HUMAN]	39.39	1	6	6	148	17.4408	34.34	3	5	15.9858	34.34	3	7	15.1286	34.34	2	4	17.1991	37.37	4	5	19.0293	34.34	3	6	18.8076	37.37	4	6	17.4959	27.27	2	5	17.0915	34.34	3	6	16.8489	34.34	3	6	15.0748	34.34	3	6	16.7087	34.34	3
	Sequence	# PSMs	# Proteins	# Protein Groups	Protein Group Accessions	Modifications	MH+ [Da]	q-Value	PEP	A2	G2	M2	XCorr A2	XCorr G2	XCorr M2	B2	H2	N2	XCorr B2	XCorr H2	XCorr N2	C2	I2	O2	XCorr C2	XCorr I2	XCorr O2	D2	J2	P2	XCorr D2	XCorr J2	XCorr P2	E2	K2	XCorr E2	XCorr K2	F2	L2	XCorr F2	XCorr L2	# Missed Cleavages
	GWVTDGFSSLKDYWSTVK	12	1	1	P02656		2076.01	0	4.807e-07	High		High	4.2344		3.3483	High			4.25342			High			5.14815			High			4.99953			High	High	2.02314	5.13107	High	High	0.758371	5.09164	1
	DALSSVQESQVAQQAR	80	1	1	P02656		1716.85	0	6.631e-10	High	High	High	3.78034	4.41431	4.69329	High	High	High	3.86777	4.56624	4.76782	High	High	High	4.22421	4.14014	4.46895	High	High	High	4.84637	4.14917	4.74553	High	High	4.36788	4.16613	High	High	4.19981	4.49762	0
	GWVTDGFSSLK	29	1	1	P02656		1196.59	0	4.062e-05	High	High	High	2.68582	2.74831	2.74668	High	High	High	2.64496	2.56773	2.83417		High	High		2.85323	2.7661		High	High		2.7737	2.59537	High	High	2.61868	2.64463	High	High	2.76397	2.72047	0
	TAKDALSSVQESQVAQQAR	7	1	1	P02656		2017.03	0	2.109e-07			High			3.78636			High			1.01258							High			3.34676							High	High	3.87097	2.90862	1
	DYWSTVKDK	3	1	1	P02656		1141.55	0.001	0.02643			High			1.97248			High			1.87494																					1
	DYWSTVK	17	1	1	P02656		898.43	0.002	0.04544			High			1.37753		High	High		1.42879	1.23673		High			1.57519		High	High	High	1.38126	1.39853	1.33676						High		1.51327	0
P55056	Apolipoprotein C-IV OS=Homo sapiens GN=APOC4 PE=1 SV=1 - [APOC4_HUMAN]	46.46	1	7	7	74	3.65005	40.94	5	6	3.6809	40.94	5	6	0	7.09	1	1	0	7.09	1	1	6.11266	25.2	3	3	2.26913	10.24	1	1	2.00158	26.77	3	3	2.30643	19.69	2	2	9.68665	39.37	5	6	9.20218	39.37	5	5	0	33.86	4
	Sequence	# PSMs	# Proteins	# Protein Groups	Protein Group Accessions	Modifications	MH+ [Da]	q-Value	PEP	A2	G2	M2	XCorr A2	XCorr G2	XCorr M2	B2	H2	N2	XCorr B2	XCorr H2	XCorr N2	C2	I2	O2	XCorr C2	XCorr I2	XCorr O2	D2	J2	P2	XCorr D2	XCorr J2	XCorr P2	E2	K2	XCorr E2	XCorr K2	F2	L2	XCorr F2	XCorr L2	# Missed Cleavages
	DGWQWFWSPSTFR	9	1	1	P55056		1699.77	0	5.686e-05	High	High		1.90678	0.744667		High	High		2.07471	1.31105			High			1.8514			High			1.68061			High		1.47668	High	High	2.26913	1.86535	0
	GFMQTYYDDHLR	18	1	1	P55056	M3(Oxidation)	1561.68	0	0.0006902	High	High	High	1.86827	1.84485	2.48382	High	High	High	1.96389	2.30643	2.33582		High			2.26715			High			2.28933		High	High	2.03561	1.64823		High		1.45651	0
	LVCGDKDQG	10	1	1	P55056	C3(Carbamidomethyl)	991.453	0	0.000843	High	High	High	1.74327	2.00158	1.93844	High		High	1.60619		1.66058	High	High		1.3859	1.68241		High	High		1.32578	1.65652		High		1.67814						1
	MKELLETVVNR	6	1	1	P55056	M1(Oxidation)	1347.73	0	0.01133	High		High	1.52088		2.14989	High			1.27185															High	High	2.39891	1.94299		High		1.9964	1
	ELLETVVNR	20	1	1	P55056		1072.6	0	0.007319			High			2.44449			High			2.26292		High			2.06833			High			1.7768										0
	AWFLESK	8	1	1	P55056		880.457	0.001	0.007851	High		High	1.34455		1.52277	High		High	1.48231		1.60792								High			1.79892			High		1.35639					0
	THSLCPR	3	1	1	P55056	C5(Carbamidomethyl)	870.425	0.001	0.03323			High			1.82831			High			1.83324		High			1.81735																0
P05090	Apolipoprotein D OS=Homo sapiens GN=APOD PE=1 SV=1 - [APOD_HUMAN]	60.85	1	18	18	1061	61.179	36.51	11	26	60.1466	40.21	13	27	68.6108	40.21	11	34	74.7274	41.27	13	31	86.6358	40.21	12	38	89.3965	40.21	10	35	101.042	40.21	11	41	96.5904	40.21	11	43	98.1535	40.21	11	38	95.4583	40.21	11	39	107.822	47.09	11
	Sequence	# PSMs	# Proteins	# Protein Groups	Protein Group Accessions	Modifications	MH+ [Da]	q-Value	PEP	A2	G2	M2	XCorr A2	XCorr G2	XCorr M2	B2	H2	N2	XCorr B2	XCorr H2	XCorr N2	C2	I2	O2	XCorr C2	XCorr I2	XCorr O2	D2	J2	P2	XCorr D2	XCorr J2	XCorr P2	E2	K2	XCorr E2	XCorr K2	F2	L2	XCorr F2	XCorr L2	# Missed Cleavages
	CPNPPVQENFDVNKYLGR	41	1	1	P05090	C1(Carbamidomethyl)	2147.03	0	2.755e-10	High	High	High	4.95658	6.17984	6.22487	High	High	High	4.81627	4.30938	5.75254	High	High	High	4.71202	5.64833	5.15902	High	High	High	4.96088	4.4115	5.14486	High	High	4.69333	4.65773	High	High	4.9467	5.29784	1
	KMTVTDQVNCPK	135	1	1	P05090	C10(Carbamidomethyl)	1420.69	0	3.834e-11	High	High	High	3.98983	4.62114	4.2899	High	High	High	4.63871	4.28395	4.26964	High	High	High	4.47409	4.39301	4.16424	High	High	High	4.55702	4.15131	4.69635	High	High	3.97179	3.69209	High	High	4.62736	3.87878	1
	CPNPPVQENFDVNK	117	1	1	P05090	C1(Carbamidomethyl)	1657.76	0	5.108e-10	High	High	High	3.58279	4.07008	4.27476	High	High	High	4.02812	3.88819	4.30196	High	High	High	3.90157	4.07073	3.93659	High	High	High	3.79326	3.93584	4.31555	High	High	3.81855	4.17437	High	High	3.73839	3.88727	0
	MTVTDQVNCPK	188	1	1	P05090	M1(Oxidation); C9(Carbamidomethyl)	1308.59	0	1.871e-05	High	High	High	3.12556	3.29061	3.68548	High	High	High	3.10918	3.40289	3.71206	High	High	High	3.36967	3.5216	3.64439	High	High	High	3.31039	3.55639	3.5015	High	High	3.18314	3.23706	High	High	3.54236	2.77098	0
	NPNLPPETVDSLK	163	1	1	P05090		1423.74	0	0.000173	High	High	High	2.9481	3.11424	3.25049	High	High	High	2.53039	2.94196	3.25092	High	High	High	1.72785	2.91442	2.60717	High	High	High	2.10864	2.94668	2.73234	High	High	2.7786	2.70771	High	High	2.59964	2.67033	0
	NILTSNNIDVK	92	1	1	P05090		1230.67	0	0.0009712	High	High	High	2.54896	2.81425	3.35612	High	High	High	2.7298	2.98487	3.3455	High	High	High	3.20948	3.01235	2.93358	High	High	High	2.30006	2.96206	2.81436	High	High	3.06177	2.89287	High	High	2.33678	2.94613	0
	NPNLPPETVDSLKNILTSNNIDVK	54	1	1	P05090		2635.4	0	6.594e-09	High	High		2.37801	3.89434		High	High		2.59004	3.61739		High	High	High	3.91776	3.1648	4.5594	High	High	High	3.77642	3.89536	4.52868	High	High	4.90551	3.40096	High	High	4.00196	3.1431	1
	IPTTFENGR	30	1	1	P05090		1034.53	0	9.664e-05	High	High	High	2.19987	2.47531	2.31997	High	High	High	2.55928	2.46359	2.37331	High	High	High	2.51739	2.51087	2.19626	High	High	High	2.36246	2.46054	2.35233	High	High	2.1206	2.53238	High	High	2.48353	2.4129	0
	WYEIEKIPTTFENGR	13	1	1	P05090		1882.93	0	4.626e-05	High	High		2.08024	2.82976		High	High		2.73014	2.19759			High	High		3.01199	2.34609		High	High		2.82515	2.52062	High	High	4.27794	2.93425		High		1.81826	1
	NPNLPPETVDSLKNILTSNNIDVKK	11	1	1	P05090		2763.48	0	1.64e-07	High			2.01612			High			1.37319			High		High	3.27246		3.06424	High		High	3.75261		2.85718	High		3.50649			High		2.67656	2
	NILTSNNIDVKK	26	1	1	P05090		1358.76	0	0.0002154			High			3.52239	High		High	2.84786		3.73812			High			2.53913	High		High	2.77127		2.67468									1
	VLNQELR	92	1	1	P05090		871.501	0	0.03066		High	High		2.1423	2.37034	High	High	High	2.10448	1.59004	2.2715	High	High	High	1.45056	1.72996	1.81792	High	High	High	1.64347	1.65099	1.83396	High	High	2.13206	2.12714	High	High	1.79054	1.97547	0
	KMTVTDQVNCPKLS	3	1	1	P05090	C10(Carbamidomethyl)	1620.81	0	0.004884			High			3.62302			High			2.95909							High			2.96186											2
	CIQANYSLMENGK	3	1	1	P05090	C1(Carbamidomethyl)	1527.69	0	1.955e-05			High			3.82977			High			2.33111														High		1.72973					0
	ADGTVNQIEGEATPVNLTEPAK	2	1	1	P05090		2254.12	0	0.004239			High			1.51115			High			1.35144																					0
	IKVLNQELR	2	1	1	P05090		1112.68	0	0.001567															High			2.22491			High			2.09641									1
	WYEIEK	88	1	1	P05090		867.424	0.002	0.119	High	High	High	1.77351	1.97976	1.91048	High	High	High	1.85186	1.79953	2.02205	High	High	High	1.94198	1.86475	1.47581	High	High		1.84204	1.93834		High		1.84069		High	High	1.84941	1.87046	0
	MTVTDQVNCPKLS	1	1	1	P05090	C9(Carbamidomethyl)	1492.71	0.002	0.04486															High			1.42199															1
P02649	Apolipoprotein E OS=Homo sapiens GN=APOE PE=1 SV=1 - [APOE_HUMAN]	86.12	1	38	38	1092	86.1339	65.3	20	38	80.4027	68.14	22	35	109.118	73.5	28	44	101.642	77.6	28	45	109.828	77.6	30	51	94.7895	77.29	29	44	103.529	67.19	23	42	110.661	72.24	25	44	110.842	74.13	26	48	114.915	75.39	28	50	71.0215	70.03	24
	Sequence	# PSMs	# Proteins	# Protein Groups	Protein Group Accessions	Modifications	MH+ [Da]	q-Value	PEP	A2	G2	M2	XCorr A2	XCorr G2	XCorr M2	B2	H2	N2	XCorr B2	XCorr H2	XCorr N2	C2	I2	O2	XCorr C2	XCorr I2	XCorr O2	D2	J2	P2	XCorr D2	XCorr J2	XCorr P2	E2	K2	XCorr E2	XCorr K2	F2	L2	XCorr F2	XCorr L2	# Missed Cleavages
	GEVQAMLGQSTEELR	115	1	1	P02649		1647.8	0	8.164e-08	High	High	High	4.63246	4.29425	5.02757	High	High	High	4.7642	4.43309	4.81078	High	High		3.70479	3.97074		High	High		3.7813	3.83276		High	High	3.94026	3.41831	High	High	3.39892	3.75597	0
	DRLDEVKEQVAEVR	21	1	1	P02649		1685.88	0	8.599e-06	High	High	High	4.11443	3.90748	3.82123	High	High		2.85475	3.71649		High	High	High	4.06747	3.83837	3.449	High	High		3.9313	3.93982		High		4.36697		High	High	3.37757	3.5491	2
	WVQTLSEQVQEELLSSQVTQELR	29	1	1	P02649		2730.41	0	1.733e-11	High	High	High	3.95364	3.12892	7.10164	High	High	High	4.04528	3.29563	7.14484	High	High	High	3.76249	4.86892	2.34457	High	High	High	3.30312	4.72351	2.40168	High	High	4.01527	4.48175	High	High	4.2265	5.24678	0
	VQAAVGTSAAPVPSDNH	34	1	1	P02649		1620.79	0	1.889e-08	High	High	High	3.87204	3.60176	4.30647	High	High	High	3.04839	3.33296	4.36865	High	High	High	3.49521	3.77829	2.81955	High	High	High	2.71172	3.87928	2.37387	High	High	2.24937	3.81599	High	High	2.77892	3.54348	0
	AYKSELEEQLTPVAEETR	38	1	1	P02649		2093.04	0	1.061e-07	High	High	High	3.59896	5.06854	5.35762	High	High	High	4.12084	4.52568	5.22552	High	High	High	4.03895	4.47514	4.55278	High	High	High	4.97852	4.96026	4.29338	High	High	4.30219	4.46279	High	High	4.62139	4.95844	1
	AATVGSLAGQPLQER	67	1	1	P02649		1497.8	0	8.641e-07	High	High	High	3.50461	3.51897	3.95044	High	High	High	3.15113	3.71268	4.29169	High	High	High	3.37915	3.7247	3.31038	High	High	High	3.62943	3.93265	2.53737	High	High	3.75436	4.28829	High	High	3.34418	3.64096	0
	SELEEQLTPVAEETR	63	1	1	P02649		1730.84	0	3.405e-08	High	High	High	3.14603	3.33145	4.4347	High	High	High	3.9305	3.8543	4.32681	High	High	High	3.61407	3.49302	2.28728	High	High		3.01424	3.28711		High	High	3.58471	3.41414		High		2.87225	0
	SWFEPLVEDMQR	51	1	1	P02649		1536.71	0	0.0001708	High	High	High	2.84281	2.96481	3.06542	High	High	High	2.87774	2.64894	3.3499	High	High	High	2.17558	2.68928	2.68418	High	High	High	3.01614	2.91568	2.35725	High	High	2.47242	2.24598	High	High	1.8925	2.94973	0
	LGADMEDVCGR	71	1	1	P02649	C9(Carbamidomethyl)	1222.52	0	2.744e-05	High	High	High	2.7774	3.61412	3.21669	High	High	High	3.40753	3.49936	3.73678	High	High	High	3.31852	3.36752	1.93318	High	High	High	3.30565	3.06698	2.64319	High	High	3.44224	3.63299	High	High	3.31681	3.22072	0
	LAVYQAGAR	32	1	1	P02649		948.525	0	0.003314	High	High	High	2.51697	2.5247	2.64782	High	High	High	2.36351	2.57629	2.72843	High	High		2.4926	2.60812		High	High		2.56155	2.5737		High	High	2.56673	2.69328	High	High	2.5592	2.71206	0
	QQTEWQSGQR	20	1	1	P02649		1247.58	0	0.0005485	High		High	2.40772		2.86846		High	High		1.67076	2.84784	High	High	High	2.81259	2.60047	1.86668	High	High	High	1.79255	2.74264	1.35885		High		2.8367	High		1.37291		0
	LGPLVEQGR	113	1	1	P02649		968.553	0	0.0005015	High	High	High	2.26706	2.29278	2.57276	High	High	High	2.17007	2.3211	2.53919	High	High	High	2.30834	2.35563	2.49199	High	High	High	2.3139	2.29065	2.37835	High	High	2.31503	2.27537	High	High	2.34278	2.5561	0
	LDEVKEQVAEVR	19	1	1	P02649		1414.75	0	5.563e-06	High	High	High	2.22568	4.08107	3.69709		High	High		3.70622	4.07838	High	High		3.5241	3.7916		High	High		3.64619	3.84039		High		3.34109		High	High	3.53733	3.85791	1
	QWAGLVEK	48	1	1	P02649		930.501	0	0.001057	High	High	High	2.20476	2.28754	2.26869	High	High	High	2.64996	2.5837	2.33752	High	High	High	2.30303	2.59872	2.11193	High	High		2.4678	2.36184		High	High	2.44727	2.48331	High	High	2.17557	2.36041	0
	MEEMGSR	14	1	1	P02649		839.338	0	0.02898	High	High	High	2.08662	1.58426	2.19454	High	High	High	2.14473	2.19484	2.24908		High			1.88639			High			1.9967		High	High	2.23192	2.06426	High		1.97662		0
	AKLEEQAQQIR	79	1	1	P02649		1313.72	0	0.0002201	High	High	High	2.0112	2.73171	3.72106	High	High	High	2.2072	2.98887	3.60925	High			2.95423			High	High	High	1.64183	2.68968	2.03664	High	High	3.11829	3.09147	High	High	2.44404	3.35837	1
	ELQAAQAR	17	1	1	P02649		886.474	0	0.002343	High	High	High	1.83709	2.0381	2.10336	High	High	High	2.07765	2.14586	2.06051	High	High	High	1.98882	1.66327	2.22065	High	High	High	2.16487	1.7896	2.22791	High		2.06659		High	High	2.09652	2.01913	0
	WELALGR	27	1	1	P02649		844.467	0	0.003468	High		High	1.44568		2.04259	High	High	High	1.81052	1.64841	2.00388	High	High	High	1.92728	1.75021	1.81348	High	High	High	2.07421	1.95076	1.87798	High	High	2.06151	1.5232	High	High	1.92769	2.21383	0
	LEEQAQQIR	23	1	1	P02649		1114.59	0	1.055e-05		High	High		2.72885	2.71491	High	High	High	2.77426	2.76012	2.89289	High	High	High	2.85497	2.94231	2.02118	High	High	High	2.50625	2.90558	1.74162	High	High	2.48311	1.21621	High	High	2.59063	1.8379	0
	DADDLQKR	12	1	1	P02649		960.475	0	0.009563			High			2.07376	High		High	2.1099		2.27091	High	High		2.81539	2.12963		High	High		2.4716	2.53221		High	High	2.55492	2.26162	High		2.74635		1
	ALMDETMKELK	24	1	1	P02649	M7(Oxidation)	1324.65	0	0.003241		High	High		2.2063	2.92277	High	High	High	1.21522	1.86505	3.12466	High			2.52146			High		High	2.02484		2.21317	High	High	1.98148	2.01708	High	High	2.10004	2.11133	1
	LKSWFEPLVEDMQR	15	1	1	P02649		1777.89	0	0.001146		High			2.91914			High			2.37308		High	High		3.24504	2.91472		High	High	High	3.19581	3.01701	1.31489	High	High	2.43974	2.71453	High	High	3.10555	2.68854	1
	LQAEAFQAR	10	1	1	P02649		1033.54	0	0.005097			High			2.68225		High	High		2.41718	2.70878	High	High		2.62878	2.64329		High	High		2.49973	2.66881		High		2.05342						0
	RLAVYQAGAR	1	1	1	P02649		1104.63	0	0.002952													High			2.15012																	1
	ALMDETMK	63	1	1	P02649		938.432	0	0.001667		High	High		1.79088	2.21817		High	High		1.65393	2.14533	High	High		1.34388	2.04031		High	High	High	1.16612	1.77868	1.11022	High	High	1.27295	1.53229	High		1.50265		0
	GEVQAMLGQSTEELRVR	5	1	1	P02649		1902.96	0	0.0001537																			High	High		3.34012	2.7149			High		2.65424	High	High	3.45023	2.55222	1
	VEQAVETEPEPELR	5	1	1	P02649		1625.8	0	2.619e-06			High			4.05207			High			3.60916							High			2.92483				High		1.23767					0
	LVQYRGEVQAMLGQSTEELRVR	2	1	1	P02649		2562.35	0	0.008782																									High		3.32122		High		3.2458		2
	AYKSELEEQLTPVAEETRAR	2	1	1	P02649		2320.18	0	8.719e-07																									High		2.30385			High		3.43859	2
	LSKELQAAQAR	4	1	1	P02649		1214.68	0	0.004209			High			2.65749			High			2.35964																					1
	AQAWGER	19	1	1	P02649		817.395	0.001	0.06603	High	High	High	1.82849	2.17131	1.96235	High	High	High	1.98298	2.15135	2.13883	High	High	High	1.80455	1.92526	1.97249	High	High	High	1.73064	1.85227	1.9123	High	High	1.86447	1.99208	High		1.79109		0
	FWDYLR	27	1	1	P02649		899.44	0.001	0.02938	High	High	High	1.38045	1.57728	1.38773	High	High	High	1.48012	1.62458	1.65419	High	High	High	1.60908	1.57638	1.50821	High	High	High	1.57486	1.61468	1.55705	High	High	1.57749	1.51268	High	High	1.61305	1.39295	0
	DADDLQK	7	1	1	P02649		804.374	0.001	0.05989			High			2.20885	High		High	1.92931		2.38955	High			1.89858				High			2.07419						High	High	1.76141	2.08052	0
	LLRDADDLQKR	1	1	1	P02649		1342.74	0.001	0.03458													High			2.18526																	2
	LLRDADDLQK	7	1	1	P02649		1186.64	0.001	0.04226		High			1.88279									High	High		1.85204	1.98781		High	High		1.48832	2.05334	High		2.6259		High		2.17276		1
	LASHLRK	2	1	1	P02649		824.51	0.001	0.04865																									High		1.34047		High		0.885673		1
	QWAGLVEKVQAAVGTSAAPVPSDNH	1	1	1	P02649		2532.28	0.002	0.03319																			High			1.07827											1
	EQVAEVR	4	1	1	P02649		830.436	0.002	0.08313			High			2.10012			High			1.88187		High			1.81431								High		1.59594						0
Q13790	Apolipoprotein F OS=Homo sapiens GN=APOF PE=1 SV=2 - [APOF_HUMAN]	11.66	1	3	3	59	2.15572	4.29	1	1	6.74513	4.29	1	2	5.80233	4.29	1	2	6.31521	4.29	1	2	7.55315	8.28	2	3	7.10411	4.29	1	2	9.87165	4.29	1	3	3.0401	4.29	1	1	3.49821	8.28	2	2	8.27896	4.29	1	3	11.638	8.28	2
	Sequence	# PSMs	# Proteins	# Protein Groups	Protein Group Accessions	Modifications	MH+ [Da]	q-Value	PEP	A2	G2	M2	XCorr A2	XCorr G2	XCorr M2	B2	H2	N2	XCorr B2	XCorr H2	XCorr N2	C2	I2	O2	XCorr C2	XCorr I2	XCorr O2	D2	J2	P2	XCorr D2	XCorr J2	XCorr P2	E2	K2	XCorr E2	XCorr K2	F2	L2	XCorr F2	XCorr L2	# Missed Cleavages
	SGVQQLIQYYQDQK	35	1	1	Q13790		1697.85	0	1.345e-06	High	High	High	2.15572	4.02135	5.02426	High	High	High	4.57479	3.0401	4.95452	High	High	High	3.41252	1.72081	3.39774	High	High	High	4.06871	3.32315	2.70087	High	High	4.567	4.2099	High	High	4.34154	3.49648	0
	SYDLDPGAGSLEI	21	1	1	Q13790		1336.63	0	0.001699			High			2.96425			High			2.94166		High			1.7774				High			1.62611	High	High	1.50565	2.62545					0
	SLPTEDCENEK	3	1	1	Q13790	C7(Carbamidomethyl)	1321.56	0	0.004041			High			2.32936			High			2.36776																					0
O14791	Apolipoprotein L1 OS=Homo sapiens GN=APOL1 PE=1 SV=5 - [APOL1_HUMAN]	39.45	1	18	18	218	20.0466	23.12	8	12	22.5582	13.82	6	10	16.336	15.33	5	6	20.9795	15.83	6	9	16.7095	10.05	4	7	27.3531	16.08	6	9	25.4695	24.87	9	14	22.3979	17.59	7	11	27.1577	18.59	7	12	28.1002	20.6	8	11	12.041	14.07	5
	Sequence	# PSMs	# Proteins	# Protein Groups	Protein Group Accessions	Modifications	MH+ [Da]	q-Value	PEP	A2	G2	M2	XCorr A2	XCorr G2	XCorr M2	B2	H2	N2	XCorr B2	XCorr H2	XCorr N2	C2	I2	O2	XCorr C2	XCorr I2	XCorr O2	D2	J2	P2	XCorr D2	XCorr J2	XCorr P2	E2	K2	XCorr E2	XCorr K2	F2	L2	XCorr F2	XCorr L2	# Missed Cleavages
	VTEPISAESGEQVER	48	1	1	O14791		1630.79	0	4.805e-05	High	High	High	2.94681	1.88097	3.95902	High	High	High	3.08065	1.33281	3.52518	High	High	High	2.36851	3.34025	1.11764	High	High	High	2.3116	3.03579	1.72389		High		2.19671	High	High	2.07099	3.33859	0
	ANLQSVPHASASRPR	45	1	1	O14791		1590.84	0	3.105e-07	High	High	High	2.91212	4.45333	3.80379	High	High	High	2.74999	4.45265	3.83227	High	High	High	4.42623	4.59914	4.47898	High	High	High	3.97054	4.58446	2.42331	High	High	4.45695	3.10368	High	High	4.87865	4.59379	0
	HLHEGAKSETAEELKK	6	1	1	O14791		1806.93	0	0.001252	High	High		2.82087	1.89534								High		High	3.14152		1.69261	High		High	1.74404		1.79666									2
	LNILNNNYK	37	1	1	O14791		1105.6	0	0.001513	High		High	2.70897		3.12877	High		High	3.03208		3.01813														High		3.03724		High		2.99283	0
	VAQELEEK	15	1	1	O14791		945.49	0	0.001497	High	High	High	2.54944	2.48909	2.53456	High	High	High	2.49237	2.56329	2.46718	High	High	High	2.4176	2.54878	2.53467	High	High	High	2.3993	2.58505	2.52515	High		2.44787		High	High	1.96582	2.59794	0
	NEADELRK	4	1	1	O14791		974.49	0	0.002023	High	High		2.23343	1.65401			High			1.33721																		High		1.30943		1
	ALADGVQK	11	1	1	O14791		801.446	0	0.002724	High	High	High	1.52458	1.90381	2.0933	High	High	High	1.45724	1.88254	2.08272			High			2.19303		High	High		2.02382	1.83411	High		1.89369			High		1.79165	0
	WWTQAQAHDLVIK	4	1	1	O14791		1595.83	0	0.000617	High	High		1.2869	1.72366									High			1.35645			High			1.044										0
	VAQELEEKLNILNNNYK	19	1	1	O14791		2032.07	0	3.914e-11		High			2.8441		High	High		4.00737	4.5787			High	High		4.26332	3.71509	High	High	High	3.10867	3.89343	2.90923	High	High	4.28929	1.83735	High	High	5.409	3.80519	1
	SETAEELKK	5	1	1	O14791		1034.54	0	0.0007104			High			1.52037			High			2.21883							High			1.96697				High		1.86597	High		2.46464		1
	VQQNVPSGTDTGDPQSKPLGDWAAGTMDPESSIFIEDAIK	2	1	1	O14791		4202	0	6.816e-09			High			4.70733			High			6.00011																					0
	ALDNLAR	11	1	1	O14791		772.431	0.001	0.06411		High	High		1.88282	1.83821		High	High		1.98647	2.13429	High	High		1.60805	1.89344			High			1.86508							High		1.9907	0
	DKNWHDK	2	1	1	O14791		942.443	0.001	0.008299														High			1.93193			High			2.01097										1
	LKSELEDNIR	3	1	1	O14791		1216.65	0.001	0.05078			High			2.70173																								High		1.46957	1
	NEADELR	2	1	1	O14791		846.395	0.001	0.01968			High			2.14153			High			2.30832																					0
	SETAEELK	2	1	1	O14791		906.442	0.001	0.01878			High			1.90355			High			2.10706																					0
	KALDNLAR	1	1	1	O14791		900.525	0.001	0.02734									High			1.9364																					1
	SELEDNIRR	1	1	1	O14791		1131.58	0.005	0.1806									High			1.55675																					1
O95445	Apolipoprotein M OS=Homo sapiens GN=APOM PE=1 SV=2 - [APOM_HUMAN]	67.55	1	18	18	316	18.6732	44.15	8	10	20.063	67.02	12	12	26.456	40.43	10	13	25.7267	32.98	11	14	42.4542	39.89	12	19	30.8427	40.43	13	19	30.7737	40.43	7	16	36.3435	48.4	10	17	34.6958	48.4	10	16	35.724	36.17	9	17	35.7071	46.28	11
	Sequence	# PSMs	# Proteins	# Protein Groups	Protein Group Accessions	Modifications	MH+ [Da]	q-Value	PEP	A2	G2	M2	XCorr A2	XCorr G2	XCorr M2	B2	H2	N2	XCorr B2	XCorr H2	XCorr N2	C2	I2	O2	XCorr C2	XCorr I2	XCorr O2	D2	J2	P2	XCorr D2	XCorr J2	XCorr P2	E2	K2	XCorr E2	XCorr K2	F2	L2	XCorr F2	XCorr L2	# Missed Cleavages
	WIYHLTEGSTDLR	26	1	1	O95445		1590.79	0	6.719e-07	High	High		2.50576	2.75152		High	High		2.55884	3.03256			High	High		3.26189	3.65616		High	High		2.59165	3.07904	High	High	3.2403	2.30908	High	High	2.84024	2.22006	0
	SLTSCLDSK	26	1	1	O95445	C5(Carbamidomethyl)	1010.48	0	0.00252	High	High	High	2.43103	2.47609	2.39001	High	High	High	2.00677	2.28771	2.18229	High	High	High	2.29307	2.19684	2.3254	High	High	High	2.25957	2.38736	2.33381	High	High	2.25774	2.40736	High	High	2.37449	2.18817	0
	TEGRPDMK	18	1	1	O95445		933.447	0	0.0009082	High	High	High	2.41696	1.78751	2.36456	High	High	High	2.26238	2.37234	2.35421	High	High	High	1.94421	2.3432	2.14959	High	High	High	1.44705	2.55758	2.43273	High	High	2.18619	2.40922	High	High	2.62458	2.84515	0
	TELFSSSCPGGIMLNETGQGYQR	37	1	1	O95445	C8(Carbamidomethyl)	2532.15	0	3.817e-06	High	High	High	2.15279	2.87608	4.54881	High	High	High	2.80123	3.28596	4.25464	High	High	High	2.9027	3.57615	2.79742			High			3.60173		High		3.12661		High		2.76479	0
	DGLCVPR	23	1	1	O95445	C4(Carbamidomethyl)	816.402	0	0.007415	High		High	1.97179		2.40732	High	High	High	1.56937	2.35503	2.16237		High			2.06711		High	High	High	2.21078	2.40767	2.60047	High	High	2.34776	1.68707	High		2.44048		0
	AFLLTPR	59	1	1	O95445		817.493	0	0.02265	High	High	High	1.91753	2.06853	2.04656	High	High	High	1.90526	2.02962	2.05181	High	High	High	1.97182	1.87519	1.81223	High	High	High	1.97651	1.95913	2.05417	High	High	1.98649	1.72805	High	High	1.94132	1.94684	0
	MKDGLCVPR	13	1	1	O95445	C6(Carbamidomethyl)	1075.54	0	3.131e-05			High			2.51651	High	High	High	1.3663	2.45657	2.585		High	High		2.32269	2.20895	High	High	High	1.64489	2.79629	2.57304	High		2.67438		High	High	1.96118	1.96525	1
	EELATFDPVDNIVFNMAAGSAPMQLHLR	3	1	1	O95445		3086.52	0	3.901e-08			High			4.06754	High		High	0.926353		4.78108																					0
	SPHPPEKCVEEFK	8	1	1	O95445	C8(Carbamidomethyl)	1583.76	0	0.001181													High		High	3.50011		1.34664	High		High	3.27169		1.35751	High		1.83881		High	High	1.30973	1.70668	1
	CVEEFKSLTSCLDSK	5	1	1	O95445	C1(Carbamidomethyl); C11(Carbamidomethyl)	1802.83	0	1.677e-07													High			3.39188			High			3.26866			High		3.34543		High		3.98876		1
	SPHPPEKCVEEFKSLTSCLDSK	1	1	1	O95445	C8(Carbamidomethyl); C18(Carbamidomethyl)	2575.22	0	0.002604																			High			1.80745											2
	SLTSCLDSKAFLLTPR	3	1	1	O95445	C5(Carbamidomethyl)	1808.96	0	0.0001184																					High			1.74901	High	High	2.71071	1.38651					1
	KWIYHLTEGSTDLR	4	1	1	O95445		1718.89	0	5.493e-06																										High		4.34579		High		4.09014	1
	NQEACELSNN	26	1	1	O95445	C5(Carbamidomethyl)	1178.47	0.001	0.01623	High	High	High	2.89082	2.72605	2.93234	High	High	High	2.54042	3.13909	2.78562	High	High	High	2.86735	2.81458	2.83896	High	High	High	3.08764	2.7722	3.00198	High		2.7931		High	High	2.75587	2.66883	0
	FLLYNR	39	1	1	O95445		825.461	0.001	0.0183	High	High	High	1.5914	1.79013	1.66918	High	High	High	1.89445	1.82868	1.65215	High	High	High	1.41838	1.43039	1.79997	High	High	High	1.69135	1.9526	1.83004	High	High	1.77063	1.68553	High	High	1.49822	1.7902	0
	CVEEFK	14	1	1	O95445	C1(Carbamidomethyl)	811.366	0.001	0.03722			High			2.11947	High	High	High	2.16282	2.34346	2.46121	High	High	High	2.20009	2.24581	2.25623	High	High	High	2.27702	2.22121	2.28337	High	High	2.311	2.28846	High	High	2.38342	2.03871	0
	SPHPPEK	10	1	1	O95445		791.405	0.001	0.01443			High			2.57553	High		High	1.93086		2.65233	High		High	1.11687		2.18422			High			2.13319		High		2.23096	High		1.36026		0
	KWIYHLTEGSTDLRTEGRPDMK	1	1	1	O95445		2633.32	0.002	0.027																													High		2.2043		2
P08519	Apolipoprotein(a) OS=Homo sapiens GN=LPA PE=1 SV=1 - [APOA_HUMAN]	43.38	1	25	25	99	12.1733	35.2	4	5	9.23796	35.47	5	5	15.9615	21.55	5	8	22.0918	29.4	6	8	11.0996	35.73	5	6	5.31309	17.02	2	2	5.83572	18.49	2	2	2.0158	10.2	1	1	20.3666	37.53	9	13	15.8883	27.15	9	9	5.10621	18.49	2
	Sequence	# PSMs	# Proteins	# Protein Groups	Protein Group Accessions	Modifications	MH+ [Da]	q-Value	PEP	A2	G2	M2	XCorr A2	XCorr G2	XCorr M2	B2	H2	N2	XCorr B2	XCorr H2	XCorr N2	C2	I2	O2	XCorr C2	XCorr I2	XCorr O2	D2	J2	P2	XCorr D2	XCorr J2	XCorr P2	E2	K2	XCorr E2	XCorr K2	F2	L2	XCorr F2	XCorr L2	# Missed Cleavages
	NPDAVAAPYCYTR	10	1	1	P08519	C10(Carbamidomethyl)	1497.67	0	5.537e-06	High	High	High	3.54313	3.73928	3.9624	High			3.20428				High			3.74526		High	High		3.53629	3.9207		High	High	4.01055	2.37816		High		1.41987	0
	TCQAWSSMTPHSHSR	12	1	1	P08519	C2(Carbamidomethyl)	1772.75	0	0.0003695	High			2.47193			High			1.77449			High	High		3.81412	1.87006		High			3.25488			High		0.712489						0
	TPEYYPNAGLIMNYCR	27	1	1	P08519	C15(Carbamidomethyl)	1961.89	0	7.774e-06	High	High	High	2.36976	2.09644	3.15456	High	High	High	1.69139	2.0158	2.89651	High	High	High	3.55453	3.15304	1.93805	High	High	High	3.02405	2.80325	2.21599	High	High	3.03891	2.72805	High	High	2.96465	2.57903	0
	GTYSTTVTGR	11	1	1	P08519		1042.52	0	0.0007009	High		High	2.16895		2.39552	High		High	2.18226		2.37782		High	High		2.42868	2.33586		High	High		2.45483	2.38508	High		2.40574		High	High	2.34844	2.41333	0
	TPAYYPNAGLIK	4	1	1	P08519		1307.69	0	1.183e-05			High			2.41808	High			2.16004				High			2.67769			High			2.92294										0
	TTEYYPNGGLTR	4	1	1	P08519		1371.65	0	0.0001286			High			2.39495							High			2.00598			High			2.77892			High		1.39092						0
	TCQSWSSMTPHWHQR	1	1	1	P08519	C2(Carbamidomethyl)	1928.83	0	0.005774													High			1.71444																	0
	TPENYPNAGLTR	6	1	1	P08519		1332.66	0	1.225e-05			High			2.54532			High			1.35455	High	High		1.47559	1.45858		High	High		2.25037	1.85213										0
	GTFSTTVTGR	4	1	1	P08519		1026.52	0	0.007768			High			2.30423								High			2.00025		High	High		1.91644	1.93446										0
	NPDAEIRPWCYTMDPSVR	1	1	1	P08519	C10(Carbamidomethyl)	2207	0	0.001284														High			1.82858																0
	NPDPVAAPWCYTTDPSVR	2	1	1	P08519	C10(Carbamidomethyl)	2045.94	0	0.002237			High			2.10027								High			1.68038																0
	ATTVTGTPCQEWAAQEPHR	2	1	1	P08519	C9(Carbamidomethyl)	2140	0	0.001586			High			3.01121			High			1.49951																					0
	GISSTTVTGR	1	1	1	P08519		978.522	0	0.001852			High			2.54911																											0
	GTLSTTITGR	1	1	1	P08519		1006.55	0	0.001827			High			2.43212																											0
	GTDSCQGDSGGPLVCFEK	1	1	1	P08519	C5(Carbamidomethyl); C15(Carbamidomethyl)	1913.8	0	3.408e-05			High			2.39397																											0
	TPENYPNDGLTMNYCR	1	1	1	P08519	C15(Carbamidomethyl)	1944.82	0	0.001038			High			2.15391																											0
	QPWCYTTDPCVR	2	1	1	P08519	C4(Carbamidomethyl); C10(Carbamidomethyl)	1582.68	0	0.002669			High			1.77845			High			1.70069																					0
	TPENYPNAGLTENYCR	2	1	1	P08519	C15(Carbamidomethyl)	1898.83	0	0.0001435			High			1.30928			High			2.20474																					0
	SPVVQDCYHGDGR	1	1	1	P08519	C7(Carbamidomethyl)	1489.65	0	0.0005867									High			2.47917																					0
	FVTWIEGMMR	1	1	1	P08519		1269.61	0.001	0.009146																				High			1.49424										0
	TTENYPNAGLIMNYCR	1	1	1	P08519	C15(Carbamidomethyl)	1916.86	0.001	0.01962			High			1.70607																											0
	GSFSTTVTGR	1	1	1	P08519		1012.5	0.001	0.02336									High			2.2476																					0
	IPLYYPNAGLTR	1	1	1	P08519		1377.76	0.001	0.03056									High			1.56817																					0
	LFLEPTQADIALLK	1	1	1	P08519		1571.9	0.007	0.1691																				High			0.884255										0
	KLFDYCDIPLCASSSFDCGKPQVEPK	1	1	1	P08519	C6(Carbamidomethyl); C11(Carbamidomethyl); C18(Carbamidomethyl)	3061.42	0.008	0.1856																				High			1.53004										1
Q8WTP8	Apoptosis-enhancing nuclease OS=Homo sapiens GN=AEN PE=1 SV=2 - [AEN_HUMAN]	6.77	1	1	1	2
	Sequence	# PSMs	# Proteins	# Protein Groups	Protein Group Accessions	Modifications	MH+ [Da]	q-Value	PEP	A2	G2	M2	XCorr A2	XCorr G2	XCorr M2	B2	H2	N2	XCorr B2	XCorr H2	XCorr N2	C2	I2	O2	XCorr C2	XCorr I2	XCorr O2	D2	J2	P2	XCorr D2	XCorr J2	XCorr P2	E2	K2	XCorr E2	XCorr K2	F2	L2	XCorr F2	XCorr L2	# Missed Cleavages
	IQVGQHGHSSVEDATTAMELYR	2	1	1	Q8WTP8	T15(Phospho); M18(Oxidation)	2525.11	0.009	0.2507			High			1.32588																											0
P18054	Arachidonate 12-lipoxygenase, 12S-type OS=Homo sapiens GN=ALOX12 PE=1 SV=4 - [LOX12_HUMAN]	9.35	1	1	1	1	9.22872	9.35	1	1
	Sequence	# PSMs	# Proteins	# Protein Groups	Protein Group Accessions	Modifications	MH+ [Da]	q-Value	PEP	A2	G2	M2	XCorr A2	XCorr G2	XCorr M2	B2	H2	N2	XCorr B2	XCorr H2	XCorr N2	C2	I2	O2	XCorr C2	XCorr I2	XCorr O2	D2	J2	P2	XCorr D2	XCorr J2	XCorr P2	E2	K2	XCorr E2	XCorr K2	F2	L2	XCorr F2	XCorr L2	# Missed Cleavages
	EITEVGLCQAQDRGFPVSFQSQSQLCHFLTMCVFTCTAQHAAINQGQLDWYAWVPNAPCTMR	1	1	1	P18054	N-Term(Acetyl); T3(Phospho); C8(Carbamidomethyl); C26(Carbamidomethyl); T30(Phospho); C32(Carbamidomethyl); C36(Carbamidomethyl); C59(Carbamidomethyl)	7463.26	0.002	0.03514	High			9.22872																													1
P16050	Arachidonate 15-lipoxygenase OS=Homo sapiens GN=ALOX15 PE=1 SV=3 - [LOX15_HUMAN]	3.78	1	2	2	2
	Sequence	# PSMs	# Proteins	# Protein Groups	Protein Group Accessions	Modifications	MH+ [Da]	q-Value	PEP	A2	G2	M2	XCorr A2	XCorr G2	XCorr M2	B2	H2	N2	XCorr B2	XCorr H2	XCorr N2	C2	I2	O2	XCorr C2	XCorr I2	XCorr O2	D2	J2	P2	XCorr D2	XCorr J2	XCorr P2	E2	K2	XCorr E2	XCorr K2	F2	L2	XCorr F2	XCorr L2	# Missed Cleavages
	EITEIGLQGAQDR	1	1	1	P16050		1429.73	0	0.002832									High			1.79004																					0
	TVGEDPQGLFQK	1	1	1	P16050		1318.66	0.001	0.02455									High			1.65819																					0
Q9UPQ3	Arf-GAP with GTPase, ANK repeat and PH domain-containing protein 1 OS=Homo sapiens GN=AGAP1 PE=1 SV=4 - [AGAP1_HUMAN]	2.33	1	1	1	1																									0	2.33	1	1
	Sequence	# PSMs	# Proteins	# Protein Groups	Protein Group Accessions	Modifications	MH+ [Da]	q-Value	PEP	A2	G2	M2	XCorr A2	XCorr G2	XCorr M2	B2	H2	N2	XCorr B2	XCorr H2	XCorr N2	C2	I2	O2	XCorr C2	XCorr I2	XCorr O2	D2	J2	P2	XCorr D2	XCorr J2	XCorr P2	E2	K2	XCorr E2	XCorr K2	F2	L2	XCorr F2	XCorr L2	# Missed Cleavages
	EHVIAIEDAFVNSQEWTLSR	1	1	1	Q9UPQ3	S13(Phospho)	2424.13	0.008	0.1918		High			0.713841																												0
P04424	Argininosuccinate lyase OS=Homo sapiens GN=ASL PE=1 SV=4 - [ARLY_HUMAN]	3.66	1	2	2	2
	Sequence	# PSMs	# Proteins	# Protein Groups	Protein Group Accessions	Modifications	MH+ [Da]	q-Value	PEP	A2	G2	M2	XCorr A2	XCorr G2	XCorr M2	B2	H2	N2	XCorr B2	XCorr H2	XCorr N2	C2	I2	O2	XCorr C2	XCorr I2	XCorr O2	D2	J2	P2	XCorr D2	XCorr J2	XCorr P2	E2	K2	XCorr E2	XCorr K2	F2	L2	XCorr F2	XCorr L2	# Missed Cleavages
	NDQVVTDLR	1	1	1	P04424		1059.54	0.001	0.04674			High			1.63919																											0
	SSVDWQIR	1	1	1	P04424		990.5	0.004	0.1631			High			1.00767																											0
P36575	Arrestin-C OS=Homo sapiens GN=ARR3 PE=1 SV=2 - [ARRC_HUMAN]	1.8	1	1	1	11									0	1.8	1	1	0	1.8	1	1	1.6734	1.8	1	1	0	1.8	1	1	0	1.8	1	1	0	1.8	1	1					0	1.8	1	1	0	1.8	1
	Sequence	# PSMs	# Proteins	# Protein Groups	Protein Group Accessions	Modifications	MH+ [Da]	q-Value	PEP	A2	G2	M2	XCorr A2	XCorr G2	XCorr M2	B2	H2	N2	XCorr B2	XCorr H2	XCorr N2	C2	I2	O2	XCorr C2	XCorr I2	XCorr O2	D2	J2	P2	XCorr D2	XCorr J2	XCorr P2	E2	K2	XCorr E2	XCorr K2	F2	L2	XCorr F2	XCorr L2	# Missed Cleavages
	LSIYLGK	11	1	1	P36575		793.48	0.002	0.1052		High			1.46798			High			1.58481		High		High	1.45691		1.47155	High	High	High	1.4969	1.45849	1.43629	High	High	1.6734	1.53657	High	High	1.48681	1.52183	0
P07307	Asialoglycoprotein receptor 2 OS=Homo sapiens GN=ASGR2 PE=1 SV=2 - [ASGR2_HUMAN]	2.57	1	1	1	3																									0	2.57	1	1	1.70622	2.57	1	1					0	2.57	1	1
	Sequence	# PSMs	# Proteins	# Protein Groups	Protein Group Accessions	Modifications	MH+ [Da]	q-Value	PEP	A2	G2	M2	XCorr A2	XCorr G2	XCorr M2	B2	H2	N2	XCorr B2	XCorr H2	XCorr N2	C2	I2	O2	XCorr C2	XCorr I2	XCorr O2	D2	J2	P2	XCorr D2	XCorr J2	XCorr P2	E2	K2	XCorr E2	XCorr K2	F2	L2	XCorr F2	XCorr L2	# Missed Cleavages
	WVDGTDYR	3	1	1	P07307		1011.45	0.001	0.01491		High			1.40437			High			1.70622									High			1.49854										0
P17174	Aspartate aminotransferase, cytoplasmic OS=Homo sapiens GN=GOT1 PE=1 SV=3 - [AATC_HUMAN]	5.08	1	2	2	3									0	1.94	1	1	0	1.94	1	1																	0	3.15	1	1
	Sequence	# PSMs	# Proteins	# Protein Groups	Protein Group Accessions	Modifications	MH+ [Da]	q-Value	PEP	A2	G2	M2	XCorr A2	XCorr G2	XCorr M2	B2	H2	N2	XCorr B2	XCorr H2	XCorr N2	C2	I2	O2	XCorr C2	XCorr I2	XCorr O2	D2	J2	P2	XCorr D2	XCorr J2	XCorr P2	E2	K2	XCorr E2	XCorr K2	F2	L2	XCorr F2	XCorr L2	# Missed Cleavages
	IGADFLAR	2	1	1	P17174		862.481	0.003	0.07777													High			1.40674			High			1.37271											0
	TDDCHPWVLPVVK	1	1	1	P17174	C4(Carbamidomethyl)	1565.78	0.003	0.08805														High			1.19635																0
Q9BXN1	Asporin OS=Homo sapiens GN=ASPN PE=1 SV=2 - [ASPN_HUMAN]	3.16	1	1	1	1
	Sequence	# PSMs	# Proteins	# Protein Groups	Protein Group Accessions	Modifications	MH+ [Da]	q-Value	PEP	A2	G2	M2	XCorr A2	XCorr G2	XCorr M2	B2	H2	N2	XCorr B2	XCorr H2	XCorr N2	C2	I2	O2	XCorr C2	XCorr I2	XCorr O2	D2	J2	P2	XCorr D2	XCorr J2	XCorr P2	E2	K2	XCorr E2	XCorr K2	F2	L2	XCorr F2	XCorr L2	# Missed Cleavages
	VGVNDFCPTVPK	1	1	1	Q9BXN1	C7(Carbamidomethyl)	1332.66	0	0.00119									High			2.39907																					0
O95477	ATP-binding cassette sub-family A member 1 OS=Homo sapiens GN=ABCA1 PE=1 SV=3 - [ABCA1_HUMAN]	0.31	1	1	1	4									0	0.31	1	1																	0	0.31	1	1	0	0.31	1	1
	Sequence	# PSMs	# Proteins	# Protein Groups	Protein Group Accessions	Modifications	MH+ [Da]	q-Value	PEP	A2	G2	M2	XCorr A2	XCorr G2	XCorr M2	B2	H2	N2	XCorr B2	XCorr H2	XCorr N2	C2	I2	O2	XCorr C2	XCorr I2	XCorr O2	D2	J2	P2	XCorr D2	XCorr J2	XCorr P2	E2	K2	XCorr E2	XCorr K2	F2	L2	XCorr F2	XCorr L2	# Missed Cleavages
	LLLYSQK	4	1	1	O95477		864.519	0.002	0.05047								High			1.52744		High	High		1.31	1.39843													High		1.78794	0
Q86UQ4	ATP-binding cassette sub-family A member 13 OS=Homo sapiens GN=ABCA13 PE=2 SV=3 - [ABCAD_HUMAN]	0.42	1	1	1	1					0	0.42	1	1
	Sequence	# PSMs	# Proteins	# Protein Groups	Protein Group Accessions	Modifications	MH+ [Da]	q-Value	PEP	A2	G2	M2	XCorr A2	XCorr G2	XCorr M2	B2	H2	N2	XCorr B2	XCorr H2	XCorr N2	C2	I2	O2	XCorr C2	XCorr I2	XCorr O2	D2	J2	P2	XCorr D2	XCorr J2	XCorr P2	E2	K2	XCorr E2	XCorr K2	F2	L2	XCorr F2	XCorr L2	# Missed Cleavages
	MVCKDQASFLSDSNMFINLPR	1	1	1	Q86UQ4	C3(Carbamidomethyl); S13(Phospho)	2553.13	0.009	0.2007							High			1.3382																							1
Q9NUT2	ATP-binding cassette sub-family B member 8, mitochondrial OS=Homo sapiens GN=ABCB8 PE=1 SV=3 - [ABCB8_HUMAN]	2.31	1	1	1	1													0	2.31	1	1
	Sequence	# PSMs	# Proteins	# Protein Groups	Protein Group Accessions	Modifications	MH+ [Da]	q-Value	PEP	A2	G2	M2	XCorr A2	XCorr G2	XCorr M2	B2	H2	N2	XCorr B2	XCorr H2	XCorr N2	C2	I2	O2	XCorr C2	XCorr I2	XCorr O2	D2	J2	P2	XCorr D2	XCorr J2	XCorr P2	E2	K2	XCorr E2	XCorr K2	F2	L2	XCorr F2	XCorr L2	# Missed Cleavages
	LSTVRGAHCIVVMADGR	1	1	1	Q9NUT2	T3(Phospho); C9(Carbamidomethyl); M13(Oxidation)	1937.91	0.003	0.07835																			High			0.923031											1
P53396	ATP-citrate synthase OS=Homo sapiens GN=ACLY PE=1 SV=3 - [ACLY_HUMAN]	1.91	1	2	2	2
	Sequence	# PSMs	# Proteins	# Protein Groups	Protein Group Accessions	Modifications	MH+ [Da]	q-Value	PEP	A2	G2	M2	XCorr A2	XCorr G2	XCorr M2	B2	H2	N2	XCorr B2	XCorr H2	XCorr N2	C2	I2	O2	XCorr C2	XCorr I2	XCorr O2	D2	J2	P2	XCorr D2	XCorr J2	XCorr P2	E2	K2	XCorr E2	XCorr K2	F2	L2	XCorr F2	XCorr L2	# Missed Cleavages
	FICTTSAIQNR	1	1	1	P53396	C3(Carbamidomethyl)	1310.65	0	0.005314			High			1.69451																											0
	VDATADYICK	1	1	1	P53396	C9(Carbamidomethyl)	1155.54	0.001	0.08172									High			1.18782																					0
Q9NUU7	ATP-dependent RNA helicase DDX19A OS=Homo sapiens GN=DDX19A PE=1 SV=1 - [DD19A_HUMAN]	2.3	2	1	1	1																													0	2.3	1	1
	Sequence	# PSMs	# Proteins	# Protein Groups	Protein Group Accessions	Modifications	MH+ [Da]	q-Value	PEP	A2	G2	M2	XCorr A2	XCorr G2	XCorr M2	B2	H2	N2	XCorr B2	XCorr H2	XCorr N2	C2	I2	O2	XCorr C2	XCorr I2	XCorr O2	D2	J2	P2	XCorr D2	XCorr J2	XCorr P2	E2	K2	XCorr E2	XCorr K2	F2	L2	XCorr F2	XCorr L2	# Missed Cleavages
	TASWLAAELSK	1	2	1	Q9NUU7		1176.63	0.008	0.2121								High			1.26764																						0
Q8NHQ9	ATP-dependent RNA helicase DDX55 OS=Homo sapiens GN=DDX55 PE=1 SV=3 - [DDX55_HUMAN]	1.17	1	1	1	1					0	1.17	1	1
	Sequence	# PSMs	# Proteins	# Protein Groups	Protein Group Accessions	Modifications	MH+ [Da]	q-Value	PEP	A2	G2	M2	XCorr A2	XCorr G2	XCorr M2	B2	H2	N2	XCorr B2	XCorr H2	XCorr N2	C2	I2	O2	XCorr C2	XCorr I2	XCorr O2	D2	J2	P2	XCorr D2	XCorr J2	XCorr P2	E2	K2	XCorr E2	XCorr K2	F2	L2	XCorr F2	XCorr L2	# Missed Cleavages
	ALEVLVK	1	1	1	Q8NHQ9		771.497	0.008	0.1686							High			1.21743																							0
O75882	Attractin OS=Homo sapiens GN=ATRN PE=1 SV=2 - [ATRN_HUMAN]	35.97	1	64	64	637	38.1424	12.95	17	19	42.5552	15.61	19	21	163.185	28.27	47	65	161.83	31.63	49	72	108.667	24.77	32	46	98.9583	26.94	32	42	102.38	28.69	34	49	93.8113	25.61	33	45	109.112	25.12	31	48	75.835	22.95	31	39	97.3956	22.6	31
	Sequence	# PSMs	# Proteins	# Protein Groups	Protein Group Accessions	Modifications	MH+ [Da]	q-Value	PEP	A2	G2	M2	XCorr A2	XCorr G2	XCorr M2	B2	H2	N2	XCorr B2	XCorr H2	XCorr N2	C2	I2	O2	XCorr C2	XCorr I2	XCorr O2	D2	J2	P2	XCorr D2	XCorr J2	XCorr P2	E2	K2	XCorr E2	XCorr K2	F2	L2	XCorr F2	XCorr L2	# Missed Cleavages
	NHNALLASLTTQK	27	1	1	O75882		1410.77	0	1.073e-05	High	High		4.15324	4.16524		High	High		3.47612	3.8137		High	High	High	4.40274	4.49455	3.70501	High	High	High	4.26721	3.7342	4.12328		High		3.62038	High	High	3.97949	3.46507	0
	CNGHASLCNTNTGK	20	1	1	O75882	C1(Carbamidomethyl); C8(Carbamidomethyl)	1533.66	0	7.523e-06	High	High		3.69032	0.726543		High	High		2.8172	0.784833		High	High		5.31777	4.26872		High	High		5.04439	4.52228		High	High	4.62771	3.17497	High	High	4.95811	3.31963	0
	HCETCISGFYGDPTNGGK	27	1	1	O75882	C2(Carbamidomethyl); C5(Carbamidomethyl)	1999.83	0	6.95e-06	High	High		2.9974	3.31683		High	High		3.14911	3.50001		High	High	High	4.08921	2.82802	3.38201	High	High	High	3.37767	3.43567	4.38479	High	High	3.35249	4.54041	High	High	2.35289	2.66427	0
	CTWLIEGQPNR	21	1	1	O75882	C1(Carbamidomethyl)	1373.66	0	3.796e-06	High	High		2.95487	3.0089		High	High		2.89343	3.10174		High	High	High	3.23181	3.20483	3.26427	High	High	High	3.16719	3.21051	3.26817	High	High	3.19936	3.24831		High		3.19822	0
	GVKGDECQLCEVENR	29	1	1	O75882	C7(Carbamidomethyl); C10(Carbamidomethyl)	1792.8	0	1.096e-06	High	High		2.68429	3.80193		High	High		2.55321	3.4513		High	High	High	3.88344	3.28566	3.02871	High	High	High	3.6553	3.46286	3.79104	High	High	3.77093	3.74531	High	High	4.25141	3.46985	1
	LTGSSGFVTDGPGNYK	24	1	1	O75882		1599.76	0	7.615e-10	High	High		2.40068	4.60837		High	High		2.30785	4.90217		High	High	High	4.26158	4.16487	4.20988	High	High	High	4.43537	4.49333	4.52915	High	High	4.40601	4.60574	High	High	4.29619	4.55447	0
	ECDRPCVNGGR	18	1	1	O75882	C2(Carbamidomethyl); C6(Carbamidomethyl)	1319.56	0	0.0002379	High	High		2.32457	3.22155		High	High		1.66519	3.02529		High	High	High	3.21393	2.91547	2.90276	High	High	High	3.00138	2.86299	2.77235	High	High	2.84274	2.88203	High	High	3.04905	2.78282	0
	SCALDQNCQWEPR	34	1	1	O75882	C2(Carbamidomethyl); C8(Carbamidomethyl)	1663.69	0	2.156e-10	High	High		2.26371	4.15519		High	High		4.17837	4.22188		High	High	High	4.38035	4.38849	4.03754	High	High	High	4.21517	3.88316	3.65683	High	High	4.23292	3.79151	High	High	4.01491	4.19099	0
	LTLTPWVGLR	25	1	1	O75882		1155.69	0	8.047e-06	High	High		2.19349	2.61126		High	High		2.37636	1.56337		High	High	High	3.02353	2.43252	2.47552	High	High	High	3.26836	1.99461	2.30017	High	High	2.14095	2.26357	High	High	2.74528	1.88525	0
	YQGNPLR	11	1	1	O75882		847.442	0	0.003436	High	High		2.08965	2.07604		High	High		2.01884	1.91124		High		High	2.1614		2.12462	High		High	2.33886		1.93811		High		2.16816		High		2.07941	0
	CIEGSYK	14	1	1	O75882	C1(Carbamidomethyl)	856.387	0	0.008055	High	High		1.92756	1.87592		High	High		2.18413	2.26623		High	High	High	2.08401	2.3388	2.28855	High	High	High	2.00782	2.27995	2.27638	High	High	2.25543	2.2072	High	High	2.13851	2.31465	0
	IYMYGGK	8	1	1	O75882		831.407	0	0.002495	High	High		1.81166	1.83704		High	High		1.83473	1.93554			High			1.9101			High			1.9172						High	High	1.85965	1.84399	0
	GDECQLCEVENR	11	1	1	O75882	C4(Carbamidomethyl); C7(Carbamidomethyl)	1508.61	0	3.646e-06	High		High	1.75496		2.16986	High	High		2.28997	2.94015		High	High		3.12828	2.95528		High	High		3.12746	3.24543		High	High	3.11783	3.18898		High		2.97977	0
	SVNNVVVR	9	1	1	O75882		886.511	0	0.00278	High	High		1.56871	2.35328		High	High		1.6832	2.28026			High	High		2.55925	2.09455		High	High		2.12439	2.22458					High		2.38595		0
	TACGDCTSGSSECMWCSNMK	24	1	1	O75882	C3(Carbamidomethyl); C6(Carbamidomethyl); C13(Carbamidomethyl); C16(Carbamidomethyl)	2328.81	0	1.023e-10	High	High		1.29024	3.22288		High	High		1.91578	2.13015		High	High	High	3.28221	1.84064	2.3762	High	High	High	2.50582	0.721627	2.85173	High	High	1.91454	3.10662	High	High	3.54766	2.77457	0
	DNPMYYCNK	20	1	1	O75882	C7(Carbamidomethyl)	1204.48	0	0.0002133	High	High		1.24865	2.3766			High			2.68324		High	High	High	2.32542	2.5933	2.30321	High	High	High	2.5185	2.57001	2.22948	High	High	2.34969	2.55179	High	High	2.64903	2.6486	0
	YDVDTQMWTILK	10	1	1	O75882		1512.74	0	1.247e-06		High			1.9557		High			1.59288			High	High	High	1.80214	2.56043	2.29374	High	High		2.23987	2.07882		High		1.91301		High	High	2.2138	1.33074	0
	DLDMFINASK	4	1	1	O75882		1153.56	0	0.0003485							High			1.54886					High			1.46258			High			1.40442					High		1.94533		0
	NQECIALPENICGIGWHLVGNSCLK	13	1	1	O75882	C4(Carbamidomethyl); C12(Carbamidomethyl); C23(Carbamidomethyl)	2882.38	0	2.265e-09		High			4.35615		High	High		1.49439	2.19247		High		High	6.4787		3.23209	High		High	4.6093		3.56346	High	High	3.22106	3.49858	High		3.67959		0
	CNPGTGQCVCPAGWVGEQCQHCGGR	16	1	1	O75882	C1(Carbamidomethyl); C8(Carbamidomethyl); C10(Carbamidomethyl); C19(Carbamidomethyl); C22(Carbamidomethyl)	2832.12	0	6.341e-16		High			3.78825			High			2.18039		High	High	High	6.29435	2.60717	2.22726	High		High	6.31972		2.76066	High	High	4.09096	3.69101	High	High	4.53399	5.19963	0
	FRLTGSSGFVTDGPGNYKYK	6	1	1	O75882		2194.09	0	7.612e-05													High			4.42009			High		High	2.49384		1.47318					High		1.7248		2
	FRLTGSSGFVTDGPGNYK	6	1	1	O75882		1902.93	0	6.972e-08													High		High	3.87885		3.01592	High		High	4.32986		2.53777	High		2.82273		High		1.74399		1
	WSVLPRPDLHHDVNR	7	1	1	O75882		1840.96	0	9.994e-07													High	High	High	3.50988	3.60878	3.01286	High	High	High	3.49217	3.84335	2.77506					High		2.9967		0
	NHNALLASLTTQKK	3	1	1	O75882		1538.87	0	0.00112													High			3.3333			High			2.27466			High		2.03653						1
	SEAACLAAGPGIR	5	1	1	O75882	C5(Carbamidomethyl)	1272.63	0	2.539e-05									High			3.31917	High			3.26142			High			3.87196				High		3.49465		High		3.11529	0
	CIEGSYKGPVK	5	1	1	O75882	C1(Carbamidomethyl)	1237.62	0	0.0003171													High			3.11286			High		High	1.83379		1.90771	High		1.73751						1
	EEYSNLKLPR	24	1	1	O75882		1248.66	0	1.958e-05		High			2.86794			High			2.86705		High	High	High	2.98813	2.78664	3.05349	High	High	High	3.15933	2.90869	2.87811	High	High	3.0089	2.939	High	High	3.25906	2.54001	1
	CFSSDFMAYDIACDR	18	1	1	O75882	C1(Carbamidomethyl); C13(Carbamidomethyl)	1857.72	0	1.536e-06		High			2.98065			High			2.9505		High	High	High	2.86433	3.1709	2.95427	High		High	2.88197		3.19676	High	High	3.0725	3.42659	High	High	2.24287	3.08945	0
	LTGSSGFVTDGPGNYKYK	3	1	1	O75882		1890.92	0	3.335e-10													High			2.82258			High		High	4.05433		1.92179									1
	DNPMYYCNKK	8	1	1	O75882	C7(Carbamidomethyl)	1332.57	0	0.006834								High			2.05594		High		High	2.70561		1.90977	High		High	2.55295		2.41769	High		2.44605						1
	LADDLYRYDVDTQMWTILKDSR	10	1	1	O75882		2717.32	0	0.004348								High			1.14364		High		High	2.62131		2.17676	High		High	2.5738		1.76751	High	High	2.23386	1.12909		High		0.989351	2
	IMQSSQSMSK	23	1	1	O75882		1126.52	0	6.828e-05		High			2.31244			High	High		2.61821	1.31017	High	High	High	2.48731	2.40181	2.61373	High	High	High	2.55879	2.5682	1.71421	High	High	2.42703	2.25975	High	High	2.37512	2.46971	0
	ALYVHGGYK	9	1	1	O75882		1007.53	0	0.0001981		High			2.2101			High			2.28424		High	High	High	2.29897	2.28006	2.30852	High	High	High	2.63958	2.37906	2.11439	High		2.1744						0
	ALYVHGGYKAFSANKYR	2	1	1	O75882		1945.01	0	0.0007262													High			2.28516			High			2.34041											2
	LKSECFSK	10	1	1	O75882	C5(Carbamidomethyl)	998.498	0	0.0004312		High			1.70052			High			2.05421		High	High	High	2.10972	1.99102	1.8638	High	High	High	2.20302	2.22632	1.74168	High	High	1.72598	2.04359					1
	DSFSNEKFDFR	12	1	1	O75882		1391.62	0	1.858e-05		High			1.7746			High			2.03726		High	High	High	2.10794	1.79017	2.79472	High	High	High	2.23629	2.29658	2.17757	High	High	2.45782	1.76893	High	High	2.71764	2.05669	1
	GICNSSDVR	1	1	1	O75882	C3(Carbamidomethyl)	1007.46	0	0.008268													High			2.08283																	0
	CENLTTGK	4	1	1	O75882	C1(Carbamidomethyl)	922.429	0	0.0001483		High			2.16845								High			1.9708			High			2.67428								High		1.9677	0
	EEYSNLK	13	1	1	O75882		882.42	0	0.0386		High			1.66994			High			1.72674		High	High	High	1.94756	1.93809	1.66936	High	High	High	1.97242	1.9232	1.71059	High	High	1.93522	1.66561	High	High	1.68966	1.94753	0
	ITTAKENYDNAK	5	1	1	O75882		1367.68	0	0.0001778													High			1.54766			High			1.46823			High		1.36158		High	High	1.22881	2.65282	1
	LADDLYRYDVDTQMWTILK	3	1	1	O75882		2359.17	0	0.002587													High		High	1.48531		1.45675	High			1.74394											1
	EYKDSFSNEK	14	1	1	O75882		1246.56	0	0.0006578		High			1.85312			High			1.65026		High	High	High	1.29137	1.78995	1.12945	High	High	High	1.28998	1.63944	1.69416	High	High	1.73119	0.98603	High		1.29779		1
	YENCPKDNPMYYCNK	2	1	1	O75882	C4(Carbamidomethyl); C13(Carbamidomethyl)	1995.8	0	0.02326													High			1.25678			High			1.07325											1
	TLDHDRCDQHTDCYSCTANTNDCHWCNDHCVPR	6	1	1	O75882	C7(Carbamidomethyl); C13(Carbamidomethyl); C16(Carbamidomethyl); C23(Carbamidomethyl); C26(Carbamidomethyl); C30(Carbamidomethyl)	4220.6	0	2.455e-13		High			1.15848									High	High		1.54114	0.772602	High	High		6.27103	1.28752		High		3.31825						1
	CVWNTGSSQCISWALATDEQEEK	4	1	1	O75882	C1(Carbamidomethyl); C10(Carbamidomethyl)	2699.18	0	1.214e-06		High			0.906677			High			0.9353								High	High		2.45616	1.66795										0
	TKCTWLIEGQPNR	1	1	1	O75882	C3(Carbamidomethyl)	1602.81	0	0.002546																			High			2.01512											1
	KVEFVLK	6	1	1	O75882		862.538	0	0.00297															High			2.67934	High		High	1.73675		2.78637		High		1.87448	High	High	3.02876	2.49272	1
	CDQHTDCYSCTANTNDCHWCNDHCVPR	5	1	1	O75882	C1(Carbamidomethyl); C7(Carbamidomethyl); C10(Carbamidomethyl); C17(Carbamidomethyl); C20(Carbamidomethyl); C24(Carbamidomethyl)	3483.25	0	0.002422		High			1.62727										High			1.27512	High	High		1.5354	1.10918						High		1.25769		0
	CVWNTGSSQCISWALATDEQEEKLK	4	1	1	O75882	C1(Carbamidomethyl); C10(Carbamidomethyl)	2940.35	0	1.865e-07														High			2.29879			High			0.920899						High	High	1.63068	2.38224	1
	GVKGDECQLCEVENRYQGNPLR	4	1	1	O75882	C7(Carbamidomethyl); C10(Carbamidomethyl)	2621.22	0	3.113e-06															High			2.00889			High			3.99718		High		1.39676	High		1.40867		2
	YGHSLALYK	3	1	1	O75882		1051.56	0	0.001994		High			1.65822															High	High		1.47474	1.60929									0
	TNIKEYKDSFSNEK	1	1	1	O75882		1702.83	0	0.002964																										High		2.7579					2
	YDVDTQMWTILKDSR	1	1	1	O75882		1870.9	0	0.001388																										High		2.49748					1
	CFCTTK	14	1	1	O75882	C1(Carbamidomethyl); C3(Carbamidomethyl)	816.338	0.001	0.009595	High	High		1.74329	1.80589		High	High		1.80252	1.54195		High	High	High	1.831	1.87939	1.86922	High	High	High	1.79229	1.85256	1.54595	High	High	1.87997	1.818	High	High	2.18211	1.8527	0
	ENYDNAK	8	1	1	O75882		853.371	0.001	0.07485								High			1.83283		High	High	High	1.7737	1.82465	1.88291	High	High	High	1.51607	1.60062	1.82388	High		1.84271						0
	TNIKEYK	4	1	1	O75882		895.489	0.001	0.009215													High			1.63			High		High	2.07805		1.76001						High		1.95683	1
	YENCPK	6	1	1	O75882	C4(Carbamidomethyl)	810.346	0.001	0.01246		High			1.55174			High			1.75388		High		High	1.60837		1.48809												High		1.84151	0
	TLDHDR	4	1	1	O75882		756.363	0.001	0.004166								High			1.27438		High	High		1.03573	1.25782				High			1.40065									0
	GEACDIPHCTDNCGFPHR	1	1	1	O75882	C4(Carbamidomethyl); C9(Carbamidomethyl); C13(Carbamidomethyl)	2142.86	0.001	0.01853		High			1.05948																												0
	LADDLYR	1	1	1	O75882		865.441	0.001	0.03715																										High		1.94557					0
	ITTAKENYDNAKLFCR	2	1	1	O75882	C15(Carbamidomethyl)	1943.97	0.002	0.07275													High			1.28316			High			1.31225											2
	EYKDSFSNEKFDFR	2	1	1	O75882		1811.82	0.002	0.04504																			High		High	1.99309		1.90968									2
	DSFSNEK	1	1	1	O75882		826.359	0.006	0.1387																														High		1.30474	0
	SECFSKR	1	1	1	O75882	C3(Carbamidomethyl)	913.417	0.007	0.2041													High			1.79842																	1
Q9Y2T1	Axin-2 OS=Homo sapiens GN=AXIN2 PE=1 SV=1 - [AXIN2_HUMAN]	1.42	1	1	1	2																																									2.37794	1.42	1
	Sequence	# PSMs	# Proteins	# Protein Groups	Protein Group Accessions	Modifications	MH+ [Da]	q-Value	PEP	A2	G2	M2	XCorr A2	XCorr G2	XCorr M2	B2	H2	N2	XCorr B2	XCorr H2	XCorr N2	C2	I2	O2	XCorr C2	XCorr I2	XCorr O2	D2	J2	P2	XCorr D2	XCorr J2	XCorr P2	E2	K2	XCorr E2	XCorr K2	F2	L2	XCorr F2	XCorr L2	# Missed Cleavages
	TKEEIEAEATQR	2	1	1	Q9Y2T1	N-Term(Acetyl)	1446.72	0.004	0.1108																					High			1.95428		High		2.37794					1
Q9H4G0	Band 4.1-like protein 1 OS=Homo sapiens GN=EPB41L1 PE=1 SV=2 - [E41L1_HUMAN]	1.25	1	1	1	2																									0	1.25	1	1	0	1.25	1	1
	Sequence	# PSMs	# Proteins	# Protein Groups	Protein Group Accessions	Modifications	MH+ [Da]	q-Value	PEP	A2	G2	M2	XCorr A2	XCorr G2	XCorr M2	B2	H2	N2	XCorr B2	XCorr H2	XCorr N2	C2	I2	O2	XCorr C2	XCorr I2	XCorr O2	D2	J2	P2	XCorr D2	XCorr J2	XCorr P2	E2	K2	XCorr E2	XCorr K2	F2	L2	XCorr F2	XCorr L2	# Missed Cleavages
	SSPWNFAFTVK	2	1	1	Q9H4G0	S1(Phospho); S2(Phospho)	1443.57	0.002	0.03044		High			0.953899			High			1.18033																						0
P98160	Basement membrane-specific heparan sulfate proteoglycan core protein OS=Homo sapiens GN=HSPG2 PE=1 SV=4 - [PGBM_HUMAN]	8.02	1	22	22	71	1.79792	0.25	1	1					9.35394	1.46	5	5	4.62518	1.43	5	5	4.00313	0.84	3	3	4.4883	0.93	3	3	7.58179	1.28	5	5	4.6328	2.62	5	5	2.52842	0.84	3	3	1.86394	1.18	4	4	2.6853	0.59	2
	Sequence	# PSMs	# Proteins	# Protein Groups	Protein Group Accessions	Modifications	MH+ [Da]	q-Value	PEP	A2	G2	M2	XCorr A2	XCorr G2	XCorr M2	B2	H2	N2	XCorr B2	XCorr H2	XCorr N2	C2	I2	O2	XCorr C2	XCorr I2	XCorr O2	D2	J2	P2	XCorr D2	XCorr J2	XCorr P2	E2	K2	XCorr E2	XCorr K2	F2	L2	XCorr F2	XCorr L2	# Missed Cleavages
	ASYAQQPAESR	6	1	1	P98160		1207.57	0	0.0002803	High	High	High	1.79792	1.794	3.19436							High			2.24253				High			1.86394		High		1.43325						0
	LCNECADGSFHLSTR	8	1	1	P98160	C2(Carbamidomethyl); C5(Carbamidomethyl)	1766.76	0	0.0001174													High		High	2.76387		2.41683		High	High		1.79916	2.03849	High	High	2.17736	1.60396	High	High	2.17593	1.48569	0
	SIVPQGGSHSLR	3	1	1	P98160		1237.66	0	0.002199								High			1.87817		High			2.21089			High			2.05213											0
	LPAVEPTDQAQYLCR	9	1	1	P98160	C14(Carbamidomethyl)	1760.86	0	4.29e-07		High	High		1.96903	3.70537		High	High		2.06874	3.79737	High	High		2.13665	1.14897		High			1.34816							High	High	0.87043	1.57163	0
	GSMGTSGEACR	10	1	1	P98160	C10(Carbamidomethyl)	1112.45	0	0.0007014		High	High		1.08991	1.69413		High	High		1.38597	1.03613	High	High	High	1.56483	1.23587	0.740701	High	High	High	1.31088	0.806396	0.492378									0
	TCESLGAGGYR	11	1	1	P98160	C2(Carbamidomethyl)	1170.52	0	0.0001323		High	High		1.93811	2.99952		High	High		2.56406	3.39991		High	High		2.52842	1.58373	High			2.57305			High	High	1.82577	2.6853	High	High	2.31236	1.91929	0
	CEQCQPGYYGDAQR	3	1	1	P98160	C1(Carbamidomethyl); C4(Carbamidomethyl)	1731.69	0	0.0002671			High			2.20234			High			2.04582							High			0.745											0
	CFCMGVSR	1	1	1	P98160	C1(Carbamidomethyl); C3(Carbamidomethyl)	1016.41	0	0.001638		High			1.88066																												0
	TPSGLYLGTCER	2	1	1	P98160	C10(Carbamidomethyl)	1353.65	0	0.0001533			High			3.05909			High			2.78896																					0
	GPSCQDCDTGYTR	2	1	1	P98160	C4(Carbamidomethyl); C7(Carbamidomethyl)	1516.58	0	7.771e-06			High			2.96696			High			3.58479																					0
	LPQVSPADSGEYVCR	1	1	1	P98160	C14(Carbamidomethyl)	1677.78	0	4.136e-05			High			2.53436																											0
	ESDQGAYTCEAMNAR	2	1	1	P98160	C9(Carbamidomethyl)	1702.67	0	0.002096			High			2.39882			High			2.20567																					0
	CSATGSPTPTLEWTGGPGGQLPAK	1	1	1	P98160	C1(Carbamidomethyl)	2370.14	0	0.0001533			High			2.37522																											0
	AAGVPSATITWR	1	1	1	P98160		1229.66	0	0.0005167			High			1.96517																											0
	ATATSCRPCPCPYIDASR	2	1	1	P98160	C6(Carbamidomethyl); C9(Carbamidomethyl); C11(Carbamidomethyl)	2082.92	0	0.003319			High			1.66601			High			1.51369																					0
	ALEVEECR	1	1	1	P98160	C7(Carbamidomethyl)	1005.47	0	0.008708									High			2.43403																					0
	EQAWQRPDGQPATR	1	1	1	P98160		1639.79	0	0.003572									High			2.07855																					0
	CAPGYYGNPSQGQPCQR	1	1	1	P98160	C1(Carbamidomethyl); C15(Carbamidomethyl)	1939.81	0	0.003009									High			1.47499																					0
	LYQASPADSGEYVCR	1	1	1	P98160	C14(Carbamidomethyl)	1715.77	0.001	0.01021																				High			0.877213										0
	LLQVTPADSGEYVCR	2	1	1	P98160	C14(Carbamidomethyl)	1707.83	0.001	0.04427			High			1.7589			High			1.75519																					0
	AHSSAGQQVAR	2	1	1	P98160		1111.56	0.001	0.04859			High			1.3097			High			1.67065																					0
	NQELEDNVHISPNGSIITIVGTRPSNHGTYRCVASNAYGVAQSVVNLSVHGPPTVSVLPEGPVWVK	1	1	1	P98160	N-Term(Acetyl); S15(Phospho); S25(Phospho); C32(Carbamidomethyl)	7219.51	0.004	0.08175								High			0.443104																						1
Q8NDB2	B-cell scaffold protein with ankyrin repeats OS=Homo sapiens GN=BANK1 PE=1 SV=3 - [BANK1_HUMAN]	1.91	1	1	1	1					0	1.91	1	1
	Sequence	# PSMs	# Proteins	# Protein Groups	Protein Group Accessions	Modifications	MH+ [Da]	q-Value	PEP	A2	G2	M2	XCorr A2	XCorr G2	XCorr M2	B2	H2	N2	XCorr B2	XCorr H2	XCorr N2	C2	I2	O2	XCorr C2	XCorr I2	XCorr O2	D2	J2	P2	XCorr D2	XCorr J2	XCorr P2	E2	K2	XCorr E2	XCorr K2	F2	L2	XCorr F2	XCorr L2	# Missed Cleavages
	LLILSNSLLRDLTPK	1	1	1	Q8NDB2	S7(Phospho); T13(Phospho)	1855.98	0.007	0.1463							High			1.16582																							1
Q12983	BCL2/adenovirus E1B 19 kDa protein-interacting protein 3 OS=Homo sapiens GN=BNIP3 PE=1 SV=3 - [BNIP3_HUMAN]	6.56	1	1	2	4									0	3.09	1	1																									1.68786	3.09	1	1
	Sequence	# PSMs	# Proteins	# Protein Groups	Protein Group Accessions	Modifications	MH+ [Da]	q-Value	PEP	A2	G2	M2	XCorr A2	XCorr G2	XCorr M2	B2	H2	N2	XCorr B2	XCorr H2	XCorr N2	C2	I2	O2	XCorr C2	XCorr I2	XCorr O2	D2	J2	P2	XCorr D2	XCorr J2	XCorr P2	E2	K2	XCorr E2	XCorr K2	F2	L2	XCorr F2	XCorr L2	# Missed Cleavages
	KEVESILK	3	1	1	Q12983		945.561	0.001	0.03184			High			1.79327							High			1.48272				High			1.68786										1
	SSHCDSPPR	1	1	1	Q12983	N-Term(Acetyl); C4(Carbamidomethyl)	1084.45	0.004	0.1654			High			0.496667																											0
Q14457	Beclin-1 OS=Homo sapiens GN=BECN1 PE=1 SV=2 - [BECN1_HUMAN]	2	1	1	1	1																									2.23369	2	1	1
	Sequence	# PSMs	# Proteins	# Protein Groups	Protein Group Accessions	Modifications	MH+ [Da]	q-Value	PEP	A2	G2	M2	XCorr A2	XCorr G2	XCorr M2	B2	H2	N2	XCorr B2	XCorr H2	XCorr N2	C2	I2	O2	XCorr C2	XCorr I2	XCorr O2	D2	J2	P2	XCorr D2	XCorr J2	XCorr P2	E2	K2	XCorr E2	XCorr K2	F2	L2	XCorr F2	XCorr L2	# Missed Cleavages
	KIVAENLEK	1	1	1	Q14457		1043.61	0.005	0.1028		High			2.23369																												1
Q5T4J0	Beta-1,3-galactosyl-O-glycosyl-glycoprotein beta-1,6-N-acetylglucosaminyltransferase 6 OS=Homo sapiens GN=GCNT6 PE=3 SV=2 - [GCNT6_HUMAN]	20.72	1	1	1	1																																	0	20.72	1	1
	Sequence	# PSMs	# Proteins	# Protein Groups	Protein Group Accessions	Modifications	MH+ [Da]	q-Value	PEP	A2	G2	M2	XCorr A2	XCorr G2	XCorr M2	B2	H2	N2	XCorr B2	XCorr H2	XCorr N2	C2	I2	O2	XCorr C2	XCorr I2	XCorr O2	D2	J2	P2	XCorr D2	XCorr J2	XCorr P2	E2	K2	XCorr E2	XCorr K2	F2	L2	XCorr F2	XCorr L2	# Missed Cleavages
	TVQVLPSALSTMFGIDSCPYYVLENHYITTPLSTEEAAFPLAYVMTISQDFDTFEWLFWAIYMPQNVYCIHVDKAATIDFK	1	1	1	Q5T4J0	S7(Phospho); S10(Phospho); S17(Phospho); C18(Carbamidomethyl); C69(Carbamidomethyl)	9673.49	0.003	0.05972														High			0.436686																1
O43505	Beta-1,4-glucuronyltransferase 1 OS=Homo sapiens GN=B4GAT1 PE=1 SV=1 - [B4GA1_HUMAN]	1.93	1	1	1	5									0	1.93	1	1	0	1.93	1	1	0	1.93	1	1	0	1.93	1	1																	0	1.93	1
	Sequence	# PSMs	# Proteins	# Protein Groups	Protein Group Accessions	Modifications	MH+ [Da]	q-Value	PEP	A2	G2	M2	XCorr A2	XCorr G2	XCorr M2	B2	H2	N2	XCorr B2	XCorr H2	XCorr N2	C2	I2	O2	XCorr C2	XCorr I2	XCorr O2	D2	J2	P2	XCorr D2	XCorr J2	XCorr P2	E2	K2	XCorr E2	XCorr K2	F2	L2	XCorr F2	XCorr L2	# Missed Cleavages
	SCQEVFDK	5	1	1	O43505	C2(Carbamidomethyl)	1012.44	0.001	0.004804													High			1.34322			High			1.0019			High	High	1.14991	1.16126	High		1.41933		0
P02749	Beta-2-glycoprotein 1 OS=Homo sapiens GN=APOH PE=1 SV=3 - [APOH_HUMAN]	83.48	1	44	44	1642	176.256	68.7	24	62	176.192	68.7	22	65	577.164	76.52	40	196	529.783	79.13	40	189	460.835	74.78	35	181	410.585	77.68	36	149	305.142	72.17	30	114	305.439	72.17	30	106	287.005	73.33	30	108	272.978	69.86	27	102	274.155	73.04	27
	Sequence	# PSMs	# Proteins	# Protein Groups	Protein Group Accessions	Modifications	MH+ [Da]	q-Value	PEP	A2	G2	M2	XCorr A2	XCorr G2	XCorr M2	B2	H2	N2	XCorr B2	XCorr H2	XCorr N2	C2	I2	O2	XCorr C2	XCorr I2	XCorr O2	D2	J2	P2	XCorr D2	XCorr J2	XCorr P2	E2	K2	XCorr E2	XCorr K2	F2	L2	XCorr F2	XCorr L2	# Missed Cleavages
	TCPKPDDLPFSTVVPLKTFYEPGEEITYSCKPGYVSR	22	1	1	P02749	C2(Carbamidomethyl); C30(Carbamidomethyl)	4278.07	0	5.896e-16	High	High		6.67839	8.83018		High	High		5.2712	6.04706		High	High		8.66086	5.61362		High	High		8.11007	4.02982		High	High	8.43572	6.5316	High	High	8.20758	5.89373	1
	DKATFGCHDGYSLDGPEEIECTK	47	1	1	P02749	C7(Carbamidomethyl); C21(Carbamidomethyl)	2629.12	0	1.906e-13	High	High	High	6.42223	6.58476	3.61873	High	High	High	5.33289	6.60819	3.63668	High	High	High	7.26578	5.89286	1.76833	High	High	High	6.35117	6.22996	1.40109	High	High	7.04968	6.10386	High	High	6.25519	4.80491	1
	CTEEGKWSPELPVCAPIICPPPSIPTFATLR	88	1	1	P02749	C1(Carbamidomethyl); C14(Carbamidomethyl); C19(Carbamidomethyl)	3523.75	0	1.087e-10	High	High		5.39327	6.84164		High	High		5.89076	6.6894		High	High	High	6.28275	6.77254	0.734944	High	High		6.4725	6.59515		High	High	7.15184	6.17747	High	High	6.33372	5.94305	1
	WSPELPVCAPIICPPPSIPTFATLR	55	1	1	P02749	C8(Carbamidomethyl); C13(Carbamidomethyl)	2819.46	0	1.226e-09	High	High	High	5.3499	5.56362	5.98672	High	High	High	5.36138	5.7703	6.0436	High	High		5.52252	5.52874		High	High	High	5.72381	5.36286	0.68783	High	High	5.68195	5.65913	High	High	5.93723	5.66727	0
	ATFGCHDGYSLDGPEEIECTK	88	1	1	P02749	C5(Carbamidomethyl); C19(Carbamidomethyl)	2386	0	5.094e-11	High	High	High	5.22001	5.38063	5.66445	High	High	High	5.56986	5.79241	5.75953	High	High	High	6.26196	6.08583	2.43372	High	High	High	5.15001	6.11253	3.99615	High	High	5.43805	4.86364	High	High	5.44887	5.16862	0
	CPFPSRPDNGFVNYPAKPTLYYK	43	1	1	P02749	C1(Carbamidomethyl)	2731.33	0	2.849e-14	High	High		4.90664	4.94465		High	High		4.39509	5.7177		High	High	High	5.84272	5.62814	2.318	High	High	High	6.74899	6.00678	3.70163	High	High	5.58276	5.38899	High	High	5.82066	5.49501	0
	VCPFAGILENGAVR	83	1	1	P02749	C2(Carbamidomethyl)	1502.78	0	2.176e-07	High	High	High	4.61795	4.77768	3.06004	High	High	High	4.68072	4.97688	3.57657	High	High	High	4.63148	4.97048	3.41977	High	High	High	4.79314	4.92315	2.6393	High	High	4.69358	4.27364	High	High	4.84378	4.04753	0
	KCSYTEDAQCIDGTIEVPK	78	1	1	P02749	C2(Carbamidomethyl); C10(Carbamidomethyl)	2214	0	3.952e-11	High	High	High	4.61104	4.46471	4.67805	High	High	High	3.92175	4.45656	4.7775	High	High	High	6.07236	4.74901	3.20527	High	High	High	5.80044	4.77349	3.60555	High	High	4.54931	4.80497	High	High	4.50237	3.9738	1
	KFICPLTGLWPINTLK	119	1	1	P02749	C4(Carbamidomethyl)	1901.07	0	2.325e-11	High	High		4.55541	4.29435		High	High		4.55814	4.22873		High	High	High	4.77128	4.48337	2.16428	High	High	High	5.2933	4.57345	2.0525	High	High	4.4513	4.22393	High	High	4.96693	4.124	1
	TFYEPGEEITYSCKPGYVSR	111	1	1	P02749	C13(Carbamidomethyl)	2383.09	0	4.438e-14	High	High	High	4.01912	4.87003	4.99581	High	High	High	4.37072	4.6538	4.30311	High	High		4.74257	4.74645		High	High		4.89959	5.09948		High	High	5.06299	4.76729	High	High	4.72262	4.96668	0
	YTTFEYPNTISFSCNTGFYLNGADSAK	115	1	1	P02749	C14(Carbamidomethyl)	3068.36	0	1.669e-11	High	High	High	3.96101	4.94167	4.32574	High	High		4.37461	5.54092		High	High		6.0423	5.72289		High	High		6.07999	5.18009		High	High	5.91451	5.68547	High	High	5.15425	6.04847	0
	KATVVYQGER	25	1	1	P02749		1150.62	0	9.735e-06	High	High	High	3.95	3.5781	3.71433	High	High		3.01674	3.163		High	High		3.12972	3.86161		High	High		3.40886	3.38772		High	High	3.44252	3.73776	High	High	3.39511	3.78324	1
	FICPLTGLWPINTLK	138	1	1	P02749	C3(Carbamidomethyl)	1772.98	0	4.655e-09	High	High	High	3.49842	3.73376	3.51259	High	High	High	3.73766	3.92935	3.17634	High	High	High	3.80257	3.86571	2.40545	High	High	High	3.99732	3.48883	2.06981	High	High	3.86783	3.799	High	High	3.81757	3.94006	0
	TCPKPDDLPFSTVVPLK	85	1	1	P02749	C2(Carbamidomethyl)	1914.01	0	6.207e-12	High	High	High	3.35737	3.99605	4.12907	High	High	High	3.44072	4.13484	3.6176	High	High		4.14326	4.10596		High	High		3.90021	4.07611		High	High	4.02904	3.57187	High	High	3.94388	4.31257	0
	NGMLHGDK	13	1	1	P02749		871.409	0	0.0003612	High	High	High	2.87425	2.62628	2.62114		High	High		2.71613	2.32971	High	High		2.79827	2.74119		High	High		2.82784	2.72751		High	High	2.58922	2.66048	High	High	2.85802	2.392	0
	EHSSLAFWK	17	1	1	P02749		1104.55	0	0.007557	High	High		2.7984	3.43635		High	High		2.84204	3.46636		High			3.74505			High	High		3.34378	3.32274		High	High	3.38235	3.56389	High	High	3.56402	3.73063	0
	ATVVYQGER	53	1	1	P02749		1022.53	0	0.006077	High	High	High	2.52483	2.48026	2.82419	High	High	High	2.5409	2.64776	2.66529	High	High	High	2.91338	2.63803	2.20694	High	High	High	2.87253	2.62209	2.22844	High	High	2.61418	2.50787	High	High	2.5225	2.54269	0
	TDASDVKPC	39	1	1	P02749	C9(Carbamidomethyl)	992.436	0	0.001225	High	High	High	2.4196	2.84727	2.51152	High	High	High	2.76162	2.82359	2.81008	High	High		2.65588	2.47537		High	High		2.83437	2.81575		High	High	2.87793	2.72977	High	High	2.47344	2.80909	0
	FKNGMLHGDK	20	1	1	P02749		1146.57	0	6.811e-06	High	High		2.35904	3.70181		High	High		2.54439	3.04242		High			3.13104			High	High		3.93909	3.28077		High	High	2.06814	3.58814	High	High	3.19549	3.37638	1
	CFKEHSSLAFWK	14	1	1	P02749	C1(Carbamidomethyl)	1539.74	0	3.299e-07	High	High		2.21857	1.20614			High			1.74106		High	High		5.5098	2.89324		High			4.76689			High	High	4.5513	1.63456	High		4.62101		1
	CSYTEDAQCIDGTIEVPK	113	1	1	P02749	C1(Carbamidomethyl); C9(Carbamidomethyl)	2085.91	0	1.119e-09	High	High	High	2.0162	5.51744	5.64364	High	High	High	4.03521	5.82092	4.28852	High	High	High	5.50089	5.84949	1.61255	High	High	High	5.29056	5.16039	1.11758	High	High	5.97215	5.62584	High	High	5.90066	5.34786	0
	NGMLHGDKVSFFCK	26	1	1	P02749	C13(Carbamidomethyl)	1639.77	0	1.006e-08	High			1.93462			High	High		2.51528	1.10754		High	High		3.77233	1.95734		High	High		4.08068	1.95775		High		3.05246		High	High	3.72529	2.42576	1
	CSYTEDAQCIDGTIEVPKCFK	13	1	1	P02749	C1(Carbamidomethyl); C9(Carbamidomethyl); C19(Carbamidomethyl)	2521.11	0	3.906e-12	High	High		1.52132	2.12221			High			4.24996		High	High		4.15553	2.1673		High	High		5.14577	2.30154						High	High	5.60227	3.28485	1
	KCSYTEDAQCIDGTIEVPKCFK	13	1	1	P02749	C2(Carbamidomethyl); C10(Carbamidomethyl); C20(Carbamidomethyl)	2649.19	0	2.393e-06		High			1.80667		High	High		2.15672	1.91232		High	High		5.31119	1.56629		High			4.82241			High		2.20986		High	High	2.62491	2.59771	2
	CSYTEDAQCIDGTIEVPKCFKEHSSLAFWK	10	1	1	P02749	C1(Carbamidomethyl); C9(Carbamidomethyl); C19(Carbamidomethyl)	3606.63	0	8.856e-09													High			8.27119			High			7.66805			High	High	6.01647	1.45152	High		7.48617		2
	CPFPSRPDNGFVNYPAKPTLYYKDK	21	1	1	P02749	C1(Carbamidomethyl)	2974.45	0	2.575e-12		High			3.5862			High			4.43269		High	High		6.94777	2.60653		High	High		6.53583	4.82		High		6.19825		High	High	7.30452	2.68169	1
	KFICPLTGLWPINTLKCTPR	12	1	1	P02749	C4(Carbamidomethyl); C17(Carbamidomethyl)	2415.3	0	1.289e-05		High			1.67546								High	High		4.76201	1.33338		High			2.99613			High	High	4.6392	3.14733	High		4.43016		2
	EVKCPFPSRPDNGFVNYPAKPTLYYK	4	1	1	P02749	C4(Carbamidomethyl)	3087.54	0	1.186e-05													High			4.61955			High			4.09793			High		3.2804						1
	FICPLTGLWPINTLKCTPR	17	1	1	P02749	C3(Carbamidomethyl); C16(Carbamidomethyl)	2287.21	0	3.558e-07		High			0.95536			High			1.36079		High	High		4.41449	1.53968		High	High		3.71958	1.08571		High	High	3.73014	1.68357	High		3.23877		1
	EVKCPFPSRPDNGFVNYPAKPTLYYKDK	1	1	1	P02749	C4(Carbamidomethyl)	3330.67	0	0.01467													High			4.18509																	2
	YTTFEYPNTISFSCNTGFYLNGADSAKCTEEGKWSPELPVCAPIICPPPSIPTFATLR	30	1	1	P02749	C14(Carbamidomethyl); C28(Carbamidomethyl); C41(Carbamidomethyl); C46(Carbamidomethyl)	6573.09	0	7.056e-07		High			1.54326			High			1.97761		High	High		4.13055	2.74605		High	High		4.00765	1.49349		High	High	4.1003	3.92767	High	High	2.93434	4.17801	2
	EHSSLAFWKTDASDVKPC	2	1	1	P02749	C18(Carbamidomethyl)	2077.96	0	0.0001989													High			3.98935			High			3.25926											1
	FKNGMLHGDKVSFFCK	35	1	1	P02749	C15(Carbamidomethyl)	1914.93	0	4.018e-05		High			2.8149			High			2.54529		High	High		3.94684	1.50805		High	High		3.90954	1.71881		High		2.95404		High		3.2939		2
	ATVVYQGERVKIQEK	2	1	1	P02749		1747.97	0	0.001646													High			3.23785			High			3.0521											2
	VCPFAGILENGAVRYTTFEYPNTISFSCNTGFYLNGADSAK	4	1	1	P02749	C2(Carbamidomethyl); C28(Carbamidomethyl)	4552.14	0	5.61e-05													High			2.95727			High			2.17572								High		0.939277	1
	ASCKVPVKK	9	1	1	P02749	C3(Carbamidomethyl)	1016.59	0	0.002644		High	High		1.30166	1.98741		High	High		1.87619	1.68089	High	High		2.95038	1.61184		High			3.10333			High		3.38326		High		2.99892		2
	GGMRKFICPLTGLWPINTLK	21	1	1	P02749	C8(Carbamidomethyl)	2302.26	0	0.004139													High	High		2.90868	1.41032		High			2.83732			High		2.61654		High		2.63368		2
	CFKEHSSLAFWKTDASDVKPC	4	1	1	P02749	C1(Carbamidomethyl); C21(Carbamidomethyl)	2513.16	0	0.000723													High			2.64233									High		3.09995		High		1.90558		2
	LGNWSAMPSCK	4	1	1	P02749	C10(Carbamidomethyl)	1250.57	0	6.58e-06																			High			2.6981				High		2.36195		High		2.72048	0
	ATVVYQGERVK	3	1	1	P02749		1249.69	0	0.002589																			High			1.26512			High		1.34474		High		1.66632		1
	VYKPSAGNNSLYR	1	1	1	P02749		1468.76	0	0.003628																													High		1.7653		0
	VSFFCK	42	1	1	P02749	C5(Carbamidomethyl)	787.38	0.001	0.007811	High	High	High	1.65996	1.6921	1.47575	High	High	High	1.63831	1.69102	1.6677	High	High	High	1.73143	1.58286	1.59304	High	High	High	1.70505	1.83955	1.58292	High	High	1.70216	1.60658	High	High	1.58252	1.56658	0
	NGMLHGDKVSFFCKNK	1	1	1	P02749	C13(Carbamidomethyl)	1881.91	0.002	0.06693													High			1.3061																	2
	VPVKKATVVYQGER	1	1	1	P02749		1573.9	0.002	0.02438																			High			1.55786											2
P61769	Beta-2-microglobulin OS=Homo sapiens GN=B2M PE=1 SV=1 - [B2MG_HUMAN]	41.18	1	5	5	29	0	18.49	1	1					5.0662	31.93	3	3	4.19461	41.18	5	6	2.2633	24.37	2	3	2.02016	24.37	2	2	2.81078	32.77	3	3	2.81156	14.29	2	2					0	5.88	1	1	4.89115	18.49	1
	Sequence	# PSMs	# Proteins	# Protein Groups	Protein Group Accessions	Modifications	MH+ [Da]	q-Value	PEP	A2	G2	M2	XCorr A2	XCorr G2	XCorr M2	B2	H2	N2	XCorr B2	XCorr H2	XCorr N2	C2	I2	O2	XCorr C2	XCorr I2	XCorr O2	D2	J2	P2	XCorr D2	XCorr J2	XCorr P2	E2	K2	XCorr E2	XCorr K2	F2	L2	XCorr F2	XCorr L2	# Missed Cleavages
	SNFLNCYVSGFHPSDIEVDLLK	11	1	1	P61769	C6(Carbamidomethyl)	2554.23	0	1.252e-07	High	High		0.726676	0.838641								High		High	3.07458		2.758	High			1.62928			High	High	2.2633	4.89115	High	High	1.67756	4.41124	0
	VNHVTLSQPK	7	1	1	P61769		1122.63	0	0.0007956		High			2.81078			High			2.81156		High			1.99162			High		High	2.53975		3.3015						High		3.0957	0
	HPAENGK	8	1	1	P61769		752.368	0	0.00296		High			1.34774			High			1.35621				High			1.76339	High	High	High	1.65486	1.15333	1.81756	High		1.30366		High		2.02016		0
	SNFLNCYVSGFHPSDIEVDLLKNGER	1	1	1	P61769	C6(Carbamidomethyl)	3010.44	0.001	0.01175																			High			1.4662											1
	IVKWDR	2	1	1	P61769		816.472	0.003	0.08337													High			1.58262			High			1.54214											1
Q96KN2	Beta-Ala-His dipeptidase OS=Homo sapiens GN=CNDP1 PE=1 SV=4 - [CNDP1_HUMAN]	54.64	1	28	28	468	9.58826	12.43	7	8	7.79636	21.5	8	8	49.3168	29.59	15	24	38.3693	33.53	18	21	40.6254	39.84	18	22	29.9328	32.74	14	16	43.6431	29.98	15	19	37.3788	27.22	16	24	39.5046	35.5	16	21	41.76	31.95	16	22	34.7735	35.31	15
	Sequence	# PSMs	# Proteins	# Protein Groups	Protein Group Accessions	Modifications	MH+ [Da]	q-Value	PEP	A2	G2	M2	XCorr A2	XCorr G2	XCorr M2	B2	H2	N2	XCorr B2	XCorr H2	XCorr N2	C2	I2	O2	XCorr C2	XCorr I2	XCorr O2	D2	J2	P2	XCorr D2	XCorr J2	XCorr P2	E2	K2	XCorr E2	XCorr K2	F2	L2	XCorr F2	XCorr L2	# Missed Cleavages
	MMAVAADTLQR	97	1	1	Q96KN2	M1(Oxidation)	1222.59	0	6.409e-05	High	High	High	2.34392	3.10226	3.22833	High	High	High	2.72453	3.0333	2.95639	High	High	High	2.90338	2.56922	3.1262	High	High	High	2.87176	2.82265	2.67427	High	High	2.75856	2.72769		High		2.18687	0
	HLEDVFSK	15	1	1	Q96KN2		974.493	0	0.0003431	High	High	High	1.86719	2.88302	2.80588		High	High		2.08088	3.26179	High	High	High	1.60236	2.60511	2.2526	High	High	High	1.78747	2.63405	2.00681	High		2.90665		High	High	2.75811	2.00059	0
	HLEDVFSKR	15	1	1	Q96KN2		1130.59	0	0.00398	High	High		1.77395	2.42901		High	High		1.51702	2.33562		High	High		2.78775	2.75054		High	High		2.5818	2.36462		High	High	2.57815	2.00765	High	High	2.16683	2.60087	1
	ALEQDLPVNIK	41	1	1	Q96KN2		1239.69	0	0.0008447	High	High	High	1.68639	2.04427	2.79539	High	High	High	1.2988	1.83697	3.08633	High	High	High	1.31437	2.29898	2.32093	High	High	High	1.82238	1.90802	2.32302	High	High	2.33616	1.98924	High	High	1.80079	1.93371	0
	WNYIEGTK	24	1	1	Q96KN2		1010.5	0	0.00169	High	High	High	1.66448	2.39252	2.49218	High	High	High	2.22739	2.45324	2.45887			High			1.78729			High			2.56796		High		2.20432		High		2.38332	0
	GPVLAWINAVSAFR	24	1	1	Q96KN2		1500.83	0	3.697e-05	High	High		1.19461	3.34182		High	High		1.24451	2.66174		High	High	High	1.72165	2.45582	1.15873	High	High	High	1.46579	2.5068	1.27964	High	High	1.9634	3.45682	High	High	2.71879	2.6357	0
	SVVLIPLGAVDDGEHSQNEK	17	1	1	Q96KN2		2107.06	0	1.817e-08		High	High		5.34141	5.34516	High		High	2.84445		5.04453	High	High		4.11229	4.32166		High	High	High	3.15963	4.10878	5.23968	High	High	5.13995	4.27853	High	High	4.15585	4.12696	0
	YPSLSIHGIEGAFDEPGTK	33	1	1	Q96KN2		2017.97	0	6.415e-07		High			3.43889		High	High		1.39346	3.9554		High	High	High	4.2671	4.0146	3.98079	High	High	High	3.58672	2.55897	3.37152	High	High	3.59282	2.41706	High	High	3.10935	2.76228	0
	VFQYIDLHQDEFVQTLK	5	1	1	Q96KN2		2123.07	0	0.006093							High			0.870546											High			1.56517	High		1.62897		High	High	1.07312	0.760094	0
	SVVLIPLGAVDDGEHSQNEKINR	5	1	1	Q96KN2		2490.29	0	1.379e-07													High		High	5.64122		4.34336			High			4.56435		High		2.37459					1
	GATDNKGPVLAWINAVSAFR	15	1	1	Q96KN2		2087.1	0	7.316e-06		High			2.08434			High			1.80669		High		High	3.92462		2.72976	High	High	High	3.40285	1.70125	3.55045	High	High	2.33868	2.25134	High	High	3.52265	2.67307	1
	EWVAIESDSVQPVPR	30	1	1	Q96KN2		1711.87	0	1.347e-07			High			4.55812			High			4.27751	High			3.30761			High			3.55982											0
	MFQEIVHK	10	1	1	Q96KN2		1031.53	0	0.001266		High	High		1.87197	2.12253		High			1.58574		High	High		1.94472	1.94347		High	High		1.63275	1.46672		High		1.81436		High	High	1.0205	1.96333	0
	KPAITYGTR	18	1	1	Q96KN2		1006.57	0	0.004863			High			2.66243			High			2.97952	High		High	1.91399		2.05298	High	High	High	2.62193	1.67091	2.25883	High		2.71771		High		2.66972		0
	FLFDTKEEILMHLWR	8	1	1	Q96KN2		1978.02	0	5.602e-05								High			1.39808		High	High		1.80184	1.83984		High		High	1.60967		2.62184	High	High	1.77958	1.23826					1
	FLFDTK	22	1	1	Q96KN2		770.409	0	0.002664		High	High		1.37893	1.76431		High	High		1.71162	1.6739	High	High	High	1.72889	1.7152	1.33869	High	High	High	1.35868	1.7289	1.28004	High	High	1.66697	1.29387	High	High	1.34979	1.60817	0
	DGSTIPIAK	10	1	1	Q96KN2		901.499	0	0.0009199			High			2.44119		High	High		1.63007	2.3875		High	High		2.21844	1.6628	High	High		2.44821	2.08706			High		2.38815					0
	EEILMHLWR	7	1	1	Q96KN2		1226.63	0	4.55e-05		High			2.44741			High			2.41576			High			2.20959		High	High		1.80773	2.24601		High		1.82133						0
[truncated: 10,456 more rows]
[truncated: 24 more columns]

## Sheet: Table S2
Table S2. NSAF values and Gene Ontology of identified proteins in all samples.
Accession	Description	MW [kDa]	calc. pI	NSAF _Serum_01	NSAF _Serum_02	NSAF _Top12_01	NSAF _Top12_02	NSAF _Top2_01	NSAF _Top2_02	NSAF _SpinTrap_01	NSAF _SpinTrap_02	NSAF _Qproteome_01	NSAF _Qiaproteome_02	NSAF _ProteoPrep_01	NSAF _ProteoPrep_02	NSAF _ProteoMiner_01	NSAF _ProteoMiner_02	NASF _CibB-A_01	NSAF _CibB-A_02	Gene_names	GO-Biological Process	GO-Molecular Function	GO-Cellular Component
Q15029	116 kDa U5 small nuclear ribonucleoprotein component OS=Homo sapiens GN=EFTUD2 PE=1 SV=1 - [U5S1_HUMAN]	109	5	0	0.00261234	0	0	0	0	0	0	0	0	0	0	0	0	0	0	EFTUD2 KIAA0031 SNRP116	cellular macromolecule metabolic process;cellular metabolic process;cellular nitrogen compound metabolic process;cellular process;gene expression;macromolecule metabolic process;metabolic process;mRNA metabolic process;mRNA processing;nitrogen compound metabolic process;nuclear mRNA splicing, via spliceosome;nucleic acid metabolic process;nucleobase-containing compound metabolic process;primary m…	binding;catalytic activity;GTP binding;GTPase activity;guanyl nucleotide binding;guanyl ribonucleotide binding;hydrolase activity;hydrolase activity, acting on acid anhydrides;hydrolase activity, acting on acid anhydrides, in phosphorus-containing anhydrides;nucleoside-triphosphatase activity;nucleotide binding;purine nucleotide binding;purine ribonucleoside triphosphate binding;purine ribonucleo…	Cajal body;catalytic step 2 spliceosome;cell part;cytoplasm;intracellular organelle part;intracellular part;macromolecular complex;membrane;nuclear body;nuclear part;nuclear speck;nucleoplasm;nucleoplasm part;organelle part;ribonucleoprotein complex;spliceosomal complex
P31946	14-3-3 protein beta/alpha OS=Homo sapiens GN=YWHAB PE=1 SV=3 - [1433B_HUMAN]	28	5	0	0	0	0	0	0	0	0	0	0	0	0	0.026755	0.0202424	0	0	YWHAB	activation of MAPKK activity;activation of protein kinase activity;apoptosis;axon guidance;biological regulation;biosynthetic process;cell death;cell surface receptor linked signaling pathway;cellular biosynthetic process;cellular component assembly;cellular component organization;cellular component organization or biogenesis;cellular macromolecule metabolic process;cellular metabolic process;cel…	amine binding;amino acid binding;binding;carboxylic acid binding;enzyme binding;histone deacetylase binding;phosphoprotein binding;phosphoserine binding;protein binding;protein binding transcription factor activity;protein domain specific binding;protein phosphorylated amino acid binding;transcription cofactor activity;transcription corepressor activity;transcription factor binding transcription …	adherens junction;anchoring junction;cell junction;cell part;cell-substrate adherens junction;cell-substrate junction;cytoplasm;cytoplasmic membrane-bounded vesicle;cytoplasmic part;cytoplasmic vesicle;cytoplasmic vesicle membrane;cytoplasmic vesicle part;cytosol;extracellular membrane-bounded organelle;extracellular organelle;extracellular region part;extracellular vesicular exosome;focal adhesi…
P62258	14-3-3 protein epsilon OS=Homo sapiens GN=YWHAE PE=1 SV=1 - [1433E_HUMAN]	29	5	0	0	0	0	0	0	0	0	0	0	0	0	0.019358	0.0260373	0	0	YWHAE	anatomical structure development;apoptosis;biological regulation;biosynthetic process;cell cycle;cell cycle process;cell death;cell migration;cell motility;cell surface receptor linked signaling pathway;cellular biosynthetic process;cellular chemical homeostasis;cellular component movement;cellular component organization;cellular component organization at cellular level;cellular component organiz…	amine binding;amino acid binding;antigen binding;binding;carboxylic acid binding;channel regulator activity;enzyme binding;histone deacetylase binding;ion channel binding;MHC class II protein complex binding;MHC protein complex binding;phosphoprotein binding;phosphoserine binding;potassium channel regulator activity;protein binding;protein dimerization activity;protein heterodimerization activity…	adherens junction;anchoring junction;axon;cell junction;cell part;cell projection;cell-substrate adherens junction;cell-substrate junction;cytoplasmic membrane-bounded vesicle;cytoplasmic part;cytoplasmic vesicle;cytoplasmic vesicle membrane;cytoplasmic vesicle part;cytoskeletal part;cytosol;extracellular membrane-bounded organelle;extracellular organelle;extracellular region part;extracellular v…
Q04917	14-3-3 protein eta OS=Homo sapiens GN=YWHAH PE=1 SV=4 - [1433F_HUMAN]	28	5	0	0	0	0	0	0	0	0	0	0	0	0	0	0.0202424	0	0	YWHAH YWHA1	anatomical structure development;apoptosis;biological regulation;biosynthetic process;C21-steroid hormone catabolic process;C21-steroid hormone metabolic process;catabolic process;cell death;cellular biosynthetic process;cellular component organization;cellular component organization or biogenesis;cellular hormone metabolic process;cellular macromolecule metabolic process;cellular metabolic proce…	binding;channel regulator activity;enzyme binding;glucocorticoid receptor binding;hormone receptor binding;insulin-like growth factor receptor binding;ion channel binding;nuclear hormone receptor binding;protein binding;protein dimerization activity;protein domain specific binding;protein heterodimerization activity;receptor binding;sodium channel regulator activity;steroid hormone receptor bindi…	cell junction;cell part;cell-cell contact zone;cell-cell junction;cytoplasm;cytoplasmic part;cytoplasmic vesicle membrane;cytoplasmic vesicle part;cytosol;extracellular membrane-bounded organelle;extracellular organelle;extracellular region part;extracellular vesicular exosome;intercalated disc;intracellular organelle part;intracellular part;membrane;membrane-bounded organelle;membrane-bounded ve…
P61981	14-3-3 protein gamma OS=Homo sapiens GN=YWHAG PE=1 SV=2 - [1433G_HUMAN]	28	5	0	0	0	0	0	0	0	0	0	0	0	0	0.0266467	0	0	0	YWHAG	apoptosis;biological regulation;biosynthetic process;cell cycle;cell cycle process;cell death;cellular biosynthetic process;cellular component organization;cellular component organization at cellular level;cellular component organization or biogenesis;cellular component organization or biogenesis at cellular level;cellular macromolecule metabolic process;cellular metabolic process;cellular nitrog…	binding;enzyme binding;enzyme inhibitor activity;enzyme regulator activity;insulin-like growth factor receptor binding;kinase binding;kinase inhibitor activity;kinase regulator activity;protein binding;protein kinase binding;protein kinase C binding;protein kinase C inhibitor activity;protein kinase inhibitor activity;protein kinase regulator activity;protein serine/threonine kinase inhibitor act…	adherens junction;anchoring junction;cell junction;cell part;cell-substrate adherens junction;cell-substrate junction;cytoplasmic part;cytoplasmic vesicle membrane;cytoplasmic vesicle part;cytosol;extracellular membrane-bounded organelle;extracellular organelle;extracellular region part;extracellular vesicular exosome;focal adhesion;intracellular organelle part;intracellular part;membrane;membran…
P63104	14-3-3 protein zeta/delta OS=Homo sapiens GN=YWHAZ PE=1 SV=1 - [1433Z_HUMAN]	28	5	0	0	0	0	0	0	0	0	0	0	0.0100926	0	0.0470123	0.0271	0	0	YWHAZ	amine transport;apoptosis;biological regulation;biosynthetic process;blood coagulation;cell activation;cell death;cellular biosynthetic process;cellular component assembly;cellular component assembly at cellular level;cellular component organization;cellular component organization at cellular level;cellular component organization or biogenesis;cellular component organization or biogenesis at cell…	binding;enzyme binding;identical protein binding;kinase binding;protein binding;protein kinase binding;transcription factor binding;ubiquitin protein ligase binding	adherens junction;anchoring junction;blood microparticle;cell junction;cell leading edge;cell part;cell-substrate adherens junction;cell-substrate junction;cytoplasm;cytoplasmic membrane-bounded vesicle;cytoplasmic part;cytoplasmic vesicle;cytoplasmic vesicle membrane;cytoplasmic vesicle part;cytoskeletal part;cytosol;extracellular membrane-bounded organelle;extracellular organelle;extracellular …
Q9Y2I7	1-phosphatidylinositol 3-phosphate 5-kinase OS=Homo sapiens GN=PIKFYVE PE=1 SV=3 - [FYV1_HUMAN]	237	7	0	0.00121029	0.00243469	0.00248964	0	0	0	0	0	0	0	0.00124279	0	0	0	0	PIKFYVE KIAA0981 PIP5K3	anatomical structure formation involved in morphogenesis;biological regulation;biosynthetic process;cellular biosynthetic process;cellular component assembly;cellular component assembly at cellular level;cellular component assembly involved in morphogenesis;cellular component organization;cellular component organization at cellular level;cellular component organization or biogenesis;cellular comp…	1-phosphatidylinositol-3-phosphate 5-kinase activity;1-phosphatidylinositol-4-phosphate 5-kinase activity;adenyl nucleotide binding;adenyl ribonucleotide binding;ATP binding;binding;catalytic activity;cation binding;hydrolase activity;hydrolase activity, acting on ester bonds;inositol or phosphatidylinositol kinase activity;inositol or phosphatidylinositol phosphatase activity;ion binding;kinase …	cell junction;cell part;cell-cell junction;cytoplasmic part;cytoplasmic vesicle;cytosol;early endosome membrane;endosomal part;endosome membrane;Golgi apparatus part;Golgi membrane;intracellular organelle;intracellular organelle part;intracellular part;late endosome membrane;membrane;membrane part;membrane raft;organelle;organelle membrane;organelle part;perinuclear region of cytoplasm;vesicle
Q9BRC7	1-phosphatidylinositol 4,5-bisphosphate phosphodiesterase delta-4 OS=Homo sapiens GN=PLCD4 PE=2 SV=1 - [PLCD4_HUMAN]	88	5	0	0	0	0	0	0	0	0	0.00323326	0	0	0	0	0	0	0	PLCD4	acrosome reaction;biological regulation;calcium ion-dependent exocytosis;catabolic process;cellular lipid metabolic process;cellular metabolic process;cellular process;cellular process involved in reproduction;cellular response to stimulus;establishment of localization;establishment of localization in cell;exocytosis;glycerolipid metabolic process;glycerophospholipid metabolic process;intracellul…	binding;calcium ion binding;catalytic activity;cation binding;hydrolase activity;hydrolase activity, acting on ester bonds;ion binding;lipase activity;metal ion binding;molecular transducer activity;phosphatidylinositol phospholipase C activity;phospholipase activity;phospholipase C activity;phosphoric diester hydrolase activity;phosphoric ester hydrolase activity;signal transducer activity	cell part;cytoplasm;cytoplasmic part;endoplasmic reticulum;intracellular membrane-bounded organelle;intracellular organelle;intracellular organelle part;intracellular part;membrane;membrane-bounded organelle;nuclear membrane;nuclear part;organelle;organelle membrane;organelle part;plasma membrane
[truncated: 1,258 more rows]
